# Supplementary material for: Identification of a Tumor Specific, Active-Site Mutation in Casein Kinase 1α by Chemical Proteomics
Source: PLoS One. 2016 Mar 31;11(3):e0152934. doi: 10.1371/journal.pone.0152934 (PMC4816389; doi:10.1371/journal.pone.0152934)
Supplement: S1 Table — (XLS) [file pone.0152934.s001.xls]

## Sheet: Colon Cancer Kinase Summary
				Sample ID→	S3GMC	815ZP	CD4XH	JCTLE	O3PJW	IYDZY	H6DJSN	Budiq	J3P4F	KN3GS	LO4QF	3U7E3
				Stage→	Stage III	Stage III	Stage III	Stage III	Stage III	Stage III	Stage II	Stage II	Stage II	Stage II	Stage II	Stage II
				Stage→	Stage C2	Stage C2	Stage C2	Stage C2	Stage C2	Stage C2	Stage B1	Stage B2	Stage B2	Stage B2	Stage B2	Stage B2
				Status→	Current	Remission	Current	Remission	Not Known	Current	Current	Remission	Remission	Remission	Current	Not Known
				% Tumor→	80	90	85	80	70	70	30	75	90	85	70	60
Kinase	Reference	Description	Labeling Site	Sequence
ABL,ARG	UniRef100_P00519	Proto-oncogene tyrosine-protein kinase ABL1 [Homo sapiens (Human)]	Lys1	YSLTVAVkTLKEDTMEVEEFLK	1.2566	-1.48551	1.72074	2.71011	-1.07969	-1.06429	-1.07975	1.41116	1.89525	1.47171	2.36536	1.43135
ACK	UniRef100_Q07912	Activated CDC42 kinase 1 [Homo sapiens (Human)]	Lys1	TVSVAVkCLKPDVLSQPEAMDDFIR	1.1397	1.30083	2.35489	ND	1.03261	1.67237	ND	1.51122	ND	1.98124	ND	-1.13231		LEGEND
AKT1	UniRef100_P31749	RAC-alpha serine/threonine-protein kinase [Homo sapiens (Human)]	ATP Loop	GTFGkVILVK	1.03835	ND	-1.07269	-1.05088	1.78741	-1.02596	-1.43073	-1.861	ND	ND	ND	2.1791			>10 fold increase
AKT1,AKT3	UniRef100_P31749	RAC-alpha serine/threonine-protein kinase [Homo sapiens (Human)]	Lys1	YYAMkILK	NS	NS	3.04241	NS	NS	-1.64202	ND	2.65537	1.00346	ND	NS	ND			6-10 fold increase
AKT2,AKT3	UniRef100_P31751	RAC-beta serine/threonine-protein kinase [Homo sapiens (Human)]	ATP Loop	GTFGkVILVR	ND	-1.21039	-1.18475	1.11279	ND	1.68213	1.0493	ND	-1.74244	ND	-1.80201	-1.01576			4-6 fold increase
AMPKa1	UniRef100_Q13131	5'-AMP-activated protein kinase catalytic subunit alpha-1 [Homo sapiens (Human)]	ATP Loop	IGHYILGDTLGVGTFGkVK	1.06661	1.19517	1.62482	1.6245	-1.04281	ND	1.094	1.30533	ND	2.33518	ND	4.91093			2-4 fold increase
AMPKa1,AMPKa2	UniRef100_Q13131	5'-AMP-activated protein kinase catalytic subunit alpha-1 [Homo sapiens (Human)]	Lys2	DLkPENVLLDAHMNAK	1.57359	1.77224	1.91975	2.85103	-1.39569	1.55027	2.11025	ND	1.33404	ND	2.5759	1.4951			No change
AMPKa1,AMPKa2	UniRef100_Q13131	5'-AMP-activated protein kinase catalytic subunit alpha-1 [Homo sapiens (Human)]	Lys1	VAVkILNR	1.40609	1.96364	1.7189	4.27274	1.1503	-1.06178	1.73084	ND	2.10817	1.46987	1.82784	1.73585			2-4 fold decrease
AMPKa2	UniRef100_P54646	5'-AMP-activated protein kinase catalytic subunit alpha-2 [Homo sapiens (Human)]	Lys1	VNIGEHQLTGHKVAVkILNR	-1.04213	ND	4.06508	-2.21767	-1.05423	1.49412	1.60395	1.52829	-1.17383	1.13671	ND	-1.20395			4-6 fold decrease
ANPa	UniRef100_P16066	Atrial natriuretic peptide receptor A precursor [Homo sapiens (Human)]	Lys2	GMLFLHNGAICSHGNLkSSNCVVDGR	-1.11861	ND	-1.21784	1.71353	-1.65837	-2.30298	-1.70467	-1.81931	ND	ND	ND	ND			6-10 fold decrease
ANPb	UniRef100_P20594	Atrial natriuretic peptide receptor B precursor [Homo sapiens (Human)]	Lys2	GMAFLHNSIISSHGSLkSSNCVVDSR	ND	1.67362	-1.94159	ND	1.26466	-1.09618	ND	1.39946	-1.19231	ND	ND	-4.26094			>10 fold decrease
ARAF	UniRef100_P10398	A-Raf proto-oncogene serine/threonine-protein kinase [Homo sapiens (Human)]	Lys2	DLkSNNIFLHEGLTVK	-1.50293	1.11964	ND	ND	-4.18745	-1.02509	1.00336	ND	1.05861	ND	1.63738	ND		ND	Not determined
ATR	UniRef100_Q13535	Serine/threonine-protein kinase ATR [Homo sapiens (Human)]	Other	FYIMMCkPK	1.4522	5.07745	3.52	8.25657	2.43076	1.17921	1.85176	ND	ND	6.35578	-1.61037	8.19819
ATR	UniRef100_Q13535	Serine/threonine-protein kinase ATR [Homo sapiens (Human)]	Protein Kinase Domain	kAGHHQTAYNALLNAGESR	2.34577	3.01089	4.31486	4.63739	1.54127	-1.46288	1.86863	ND	4.64457	5.14188	NS	3.77548
ATR	UniRef100_Q13535	Serine/threonine-protein kinase ATR [Homo sapiens (Human)]	Other	GSDGKFYIMMCkPK	NS	ND	2.67018	5.99236	5.24841	1.10368	ND	4.83513	ND	ND	NS	5.47687
AurA	UniRef100_O14965	Serine/threonine-protein kinase 6 [Homo sapiens (Human)]	Lys2	DIkPENLLLGSAGELK	2.22998	3.49205	12.0238	7.98059	3.49764	1.81445	6.07744	9.0466	ND	13.8787	7.77033	1.5637
AurA	UniRef100_O14965	Serine/threonine-protein kinase 6 [Homo sapiens (Human)]	Lys1	FILALkVLFK	1.50428	-1.04863	1.35054	4.34642	-1.40246	-1.14584	-1.8698	4.25452	4.32554	12.4626	5.75814	1.37247
AurA,AurB,AurC	UniRef100_Q9UQB9	Serine/threonine-protein kinase 13 [Homo sapiens (Human)]	ATP Loop	GkFGNVYLAR	2.86891	2.78572	10.8907	8.79576	ND	1.7791	4.94966	ND	ND	10.7736	3.88148	1.35946
AXL	UniRef100_P30530	Tyrosine-protein kinase receptor UFO precursor [Homo sapiens (Human)]	Activation Loop	kIYNGDYYR	1.06438	1.22171	3.52311	2.00636	1.40965	-1.0322	1.20461	1.56375	1.17147	-1.2171	ND	ND
BARK1	UniRef100_P25098	Beta-adrenergic receptor kinase 1 n=1 Tax=Homo sapiens RepID=ARBK1_HUMAN	Lys2	DLkPANILLDEHGHVR	1.26123	1.58568	1.72619	2.09932	1.27509	1.38381	ND	ND	ND	ND	3.36776	2.41335
BRAF	UniRef100_P15056	B-Raf proto-oncogene serine/threonine-protein kinase [Homo sapiens (Human)]	Lys2	SIIHRDLkSNNIFLHEDLTVK	NS	1.0249	-1.00953	1.73334	1.60466	1.39227	ND	4.27801	2.53187	ND	ND	1.70742
BRAF	UniRef100_P15056	B-Raf proto-oncogene serine/threonine-protein kinase [Homo sapiens (Human)]	Lys2	DLkSNNIFLHEDLTVK	-1.06894	1.31343	ND	4.7331	ND	1.03344	1.19461	NS	NS	2.46385	ND	4.50722
BTK	UniRef100_Q06187	Tyrosine-protein kinase BTK [Homo sapiens]	Activation Loop	YVLDDEYTSSVGSkFPVR	ND	2.12869	-1.00953	3.94938	1.77015	-1.39779	-2.8689	ND	ND	NS	ND	1.70012
CaMK1a	UniRef100_Q14012	Calcium/calmodulin-dependent protein kinase type 1 [Homo sapiens (Human)]	Lys1	LVAIkCIAK	1.22283	1.13271	-1.14455	1.03328	1.13913	1.16806	1.75951	1.3575	1.08544	ND	ND	-1.38032
CaMK1a	UniRef100_Q14012	Calcium/calmodulin-dependent protein kinase type 1 [Homo sapiens (Human)]	Lys2	DLkPENLLYYSLDEDSK	-1.23014	1.48738	2.23073	NS	NS	ND	1.57751	NS	-1.242	1.78076	NS	-1.1044
CaMK1b	UniRef100_Q6P2M8	Calcium/calmodulin-dependent protein kinase type 1B [Homo sapiens (Human)]	Lys1	GSAHLVALkCIPK	-2.00277	-9.59352	1.13748	-25.059	-5.86409	1.80111	3.03983	-7.64457	-10.8629	-31.1527	ND	-85.2764
CaMK1d	UniRef100_Q8IU85	Calcium/calmodulin-dependent protein kinase type 1D [Homo sapiens (Human)]	Lys1	LFAVkCIPK	-1.84991	-1.2351	-1.2021	1.5137	-1.94453	-1.29328	-1.00918	-1.40609	ND	ND	1.50415	2.2567
CaMK1d	UniRef100_Q8IU85	Calcium/calmodulin-dependent protein kinase type 1D [Homo sapiens (Human)]	Lys2	DLkPENLLYYSQDEESK	-1.64062	-1.32363	-1.55609	1.22963	1.45811	ND	-1.02279	-1.09191	1.65542	-1.68183	ND	ND
CaMK2a	UniRef100_Q9UQM7	Calcium/calmodulin-dependent protein kinase type II alpha chain [Homo sapiens (Human)]	ATP Loop	FTEEYQLFEELGkGAFSVVR	1.50386	ND	1.501	1.96118	ND	ND	-1.93648	1.07882	ND	ND	ND	-1.29085
CaMK2a,CaMK2b,CaMK2d,CaMK2g	UniRef100_Q9UQM7	Calcium/calmodulin-dependent protein kinase type II alpha chain [Homo sapiens (Human)]	Lys2	DLkPENLLLASK	-1.72389	-1.10776	ND	-1.56722	-2.43928	-1.14851	1.13712	-2.39071	ND	ND	-1.05109	-1.10242
CaMK2b	UniRef100_Q13554	Calcium/calmodulin-dependent protein kinase type II beta chain [Homo sapiens (Human)]	Lys1	LCTGHEYAAkIINTK	-2.91075	-4.28	1.86555	-5.03946	-3.03287	ND	-1.16803	-7.12256	-2.55376	-2.78195	-1.57242	ND
CaMK2d	UniRef100_Q13557	Calcium/calmodulin-dependent protein kinase type II delta chain n=2 Tax=Euarchontoglires RepID=KCC2D_HUMAN	Lys1	IPTGQEYAAkIINTK	ND	-1.35087	-1.31142	-1.01944	-1.50041	-1.67808	-1.30914	NS	ND	NS	NS	1.91635
CaMK2d	UniRef100_Q13557	Calcium/calmodulin-dependent protein kinase type II delta chain n=2 Tax=Euarchontoglires RepID=KCC2D_HUMAN	Lys1	IPTGQEYAAkIINTKK	-1.50561	-1.3699	1.13318	1.04248	1.03557	-1.56103	1.16402	-1.12924	-1.10376	NS	NS	2.77808
CaMK2g	UniRef100_Q13555	Calcium/calmodulin-dependent protein kinase type II gamma chain [Homo sapiens (Human)]	Lys1	TSTQEYAAkIINTK	-1.82001	-2.89634	-1.03033	-2.94183	-1.71934	1.25634	2.0024	-3.99485	ND	ND	ND	-2.93101
CaMK4	UniRef100_Q16566	Calcium/calmodulin-dependent protein kinase type IV [Homo sapiens (Human)]	Lys2	DLkPENLLYATPAPDAPLK	ND	-3.03701	-4.8793	-1.77273	-1.36051	-2.43259	1.67847	ND	1.72789	ND	ND	1.32209
CaMKK1	UniRef100_Q8N5S9	Calcium/calmodulin-dependent protein kinase kinase 1 [Homo sapiens (Human)]	Lys2	DIkPSNLLLGDDGHVK	1.69815	1.31863	1.17897	1.48711	ND	ND	1.13612	1.80101	-1.00629	-1.12322	NS	ND
CaMKK2	UniRef100_Q96RR4	Calcium/calmodulin-dependent protein kinase kinase 2 [Homo sapiens (Human)]	Lys2	DIkPSNLLVGEDGHIK	-1.09924	1.34138	1.87569	2.32615	-1.02185	1.456	1.17636	1.52265	ND	ND	2.9075	1.73518
CaMKK2	UniRef100_Q96RR4	Calcium/calmodulin-dependent protein kinase kinase 2 [Homo sapiens (Human)]	Lys1	LAYNENDNTYYAMkVLSK	NS	-1.0632	1.35598	ND	-2.76682	ND	1.08198	1.38721	1.9121	1.19614	ND	ND
CASK	UniRef100_O14936	Peripheral plasma membrane protein CASK n=2 Tax=Catarrhini RepID=CSKP_HUMAN	Lys1	ETGQQFAVkIVDVAK	-1.38522	-1.11193	ND	1.18581	-1.3483	1.26991	-1.26302	1.17825	ND	ND	ND	5.77716
CCRK	UniRef100_Q8IZL9	Cell cycle-related kinase [Homo sapiens (Human)]	Lys2	DLkPANLLISASGQLK	ND	1.97677	ND	ND	4.91827	-1.52171	-1.63645	1.71245	-3.39471	1.19525	2.41623	ND
CDC2	UniRef100_P06493	Cell division control protein 2 homolog [Homo sapiens (Human)]	Lys2	DLkPQNLLIDDKGTIK	1.97197	2.6107	4.67502	4.30848	2.96515	1.08334	4.04324	1.57026	ND	10.2267	4.85467	2.04015
CDK10	UniRef100_Q15131	Cell division protein kinase 10 [Homo sapiens (Human)]	Lys2	DLkVSNLLMTDK	NS	3.12156	ND	9.4719	ND	-1.84033	NS	ND	8.91311	3.38069	ND	7.22087
CDK11,CDK8	UniRef100_P49336	Cell division protein kinase 8 [Homo sapiens (Human)]	Lys2	DLkPANILVMGEGPER	1.22911	2.25099	2.55807	5.20232	1.32729	1.30084	2.01943	3.05005	ND	ND	ND	4.1043
CDK2	UniRef100_P24941	Cell division protein kinase 2 [Homo sapiens (Human)]	Lys1	LTGEVVALkK	3.28373	1.37305	2.56076	4.17949	1.35461	1.26561	ND	1.35792	1.86011	1.54332	1.90714	1.94924
CDK2	UniRef100_P24941	Cell division protein kinase 2 [Homo sapiens (Human)]	Lys2	DLkPQNLLINTEGAIK	ND	2.32979	3.3938	3.29282	1.71673	1.05307	ND	2.90645	ND	ND	ND	2.87843
CDK3	UniRef100_Q00526	Cell division protein kinase 3 [Homo sapiens (Human)]	Lys1	NRETGQLVALkK	NS	1.53043	-1.00324	1.56163	1.50127	ND	ND	NS	5.45377	3.82297	NS	-1.29406
CDK5	UniRef100_Q00535	Cell division protein kinase 5 [Homo sapiens (Human)]	Lys2	DLkPQNLLINR	ND	ND	1.99389	4.09013	1.91276	1.37204	2.3407	ND	ND	ND	2.9705	2.58509
CDK5	UniRef100_Q00535	Cell division protein kinase 5 [Homo sapiens (Human)]	Lys1	ETHEIVALkR	1.53702	1.36279	3.51519	5.00233	2.69353	1.3919	1.81627	2.03454	4.76498	6.9821	NS	6.06664
CDK7	UniRef100_P50613	Cell division protein kinase 7 [Homo sapiens (Human)]	Lys1	DKNTNQIVAIkK	2.1246	2.96793	3.11259	3.02525	1.98118	1.1688	1.07511	1.72345	1.54752	6.04826	3.01955	1.95772
CDK7	UniRef100_P50613	Cell division protein kinase 7 [Homo sapiens (Human)]	Lys2	DLkPNNLLLDENGVLK	2.00115	2.19832	3.51024	3.4844	2.32764	1.34361	1.2344	2.75991	ND	5.35636	-1.06786	3.68183
CDK9	UniRef100_P50750	Cell division protein kinase 9 [Homo sapiens (Human)]	Lys2	DMkAANVLITR	2.23099	1.55484	3.4908	14.8847	4.63208	1.63823	1.22159	3.28529	1.63894	4.59416	ND	7.13984
CDKL5	UniRef100_O76039	Cyclin-dependent kinase-like 5 [Homo sapiens (Human)]	Lys1	HKETHEIVAIKk	1.21691	NS	2.65933	1.20394	1.14173	1.36686	2.13382	NS	ND	ND	1.20291	ND
CHED	UniRef100_Q14004	Cell division cycle 2-like protein kinase 5 [Homo sapiens (Human)]	Lys2	DIkCSNILLNNRGQIK	-1.1074	1.69742	2.67909	ND	2.08394	-1.15631	2.18977	1.87587	1.50904	NS	NS	1.60696
CHED	UniRef100_Q14004	Cell division cycle 2-like protein kinase 5 [Homo sapiens (Human)]	Lys2	DIkCSNILLNNR	2.99082	3.80375	3.14196	16.7051	4.92764	2.19486	ND	ND	ND	NS	2.57174	ND
CHK1	UniRef100_O14757	Serine/threonine-protein kinase Chk1 [Homo sapiens (Human)]	Lys2	DIkPENLLLDERDNLK	2.7795	3.83949	7.31632	ND	ND	2.08753	2.18851	ND	7.44686	10.8783	ND	1.17606
CHK1	UniRef100_O14757	Serine/threonine-protein kinase Chk1 [Homo sapiens (Human)]	Other	LSkGDGLEFK	1.84958	5.56906	13.3473	5.53264	2.97092	ND	1.25293	13.3215	15.7296	4.78016	ND	ND
CHK2	UniRef100_O96017	Serine/threonine-protein kinase Chk2 [Homo sapiens (Human)]	Lys1	VAIkIISK	1.8614	1.63323	1.05429	5.07187	1.85623	1.12857	1.88722	ND	2.28379	ND	1.23032	4.07441
CHK2	UniRef100_O96017	Serine/threonine-protein kinase Chk2 [Homo sapiens (Human)]	Lys2	DLkPENVLLSSQEEDCLIK	NS	1.41173	1.19188	5.89164	1.78164	1.21742	1.24289	2.18044	3.1377	NS	1.78829	5.72544
CK1a	UniRef100_P48729	Casein kinase I isoform alpha [Homo sapiens (Human)]	Lys2	DIkPDNFLMGIGR	2.1	1.31834	4.6	12.4	2.81181	1.1	-1.9	5.8	4.8	9.3	3.2	2.2
CK1d,CK1e	UniRef100_P48730	Casein kinase I isoform delta [Homo sapiens (Human)]	Lys2	DVkPDNFLMGLGKK	2.17646	1.63166	ND	8.31814	2.79316	1.71485	1.42841	3.49507	ND	-1.24179	ND	ND
CK1g1,CK1g2,CK1g3	UniRef100_P78368	Casein kinase I isoform gamma-2 [Homo sapiens (Human)]	ATP Loop	kIGCGNFGELR	1.35396	2.16395	1.63205	ND	ND	-1.46664	1.13039	NS	3.53535	ND	1.48356	ND
CRK7	UniRef100_Q9NYV4	Cell division cycle 2-related protein kinase 7 [Homo sapiens (Human)]	Lys2	DIkCSNILLNNSGQIK	ND	3.64897	4.03778	25.6623	3.06786	1.17301	ND	ND	ND	ND	NS	3.10204
CSK	UniRef100_P41240	Tyrosine-protein kinase CSK [Homo sapiens (Human)]	Activation Loop	VSDFGLTkEASSTQDTGKLPVKWTAPEALR	1.83805	1.03842	5.18364	2.02392	1.64432	1.76863	-1.04169	4.28344	ND	-1.1033	ND	2.60206
CSK	UniRef100_P41240	Tyrosine-protein kinase CSK [Homo sapiens (Human)]	Activation Loop	VSDFGLTkEASSTQDTGKLPVK	1.45961	1.3332	1.59979	3.74103	2.40235	1.0154	-1.29394	ND	3.51133	2.92863	ND	2.83529
DCAMKL1	UniRef100_O15075	Serine/threonine-protein kinase DCAMKL1 [Homo sapiens (Human)]	Lys2	DIkPENLLVYEHQDGSK	-3.17398	1.47689	-4.35466	2.56016	1.04513	-2.57068	1.52854	NS	NS	-6.44875	ND	ND
DGKA	UniRef100_P23743	Diacylglycerol kinase alpha [Homo sapiens (Human)]	Other	VLWkFQYILNPR	-1.40456	ND	-2.21077	ND	1.39003	-1.49342	1.35205	3.02672	ND	ND	ND	3.22816
DGKA	UniRef100_P23743	Diacylglycerol kinase alpha [Homo sapiens (Human)]	Other	IDPVPNTHPLLVFVNPkSGGK	NS	ND	1.04972	2.98605	2.94053	-1.5672	NS	2.77475	NS	ND	1.87913	9.31017
DGKH	UniRef100_Q86XP1	Diacylglycerol kinase eta2 [Homo sapiens (Human)]	Other	ATFSFCVSPLLVFVNSkSGDNQGVK	ND	ND	-1.30526	1.03688	2.18044	ND	1.32172	2.42737	ND	1.10497	ND	ND
DLK	UniRef100_Q12852	Mitogen-activated protein kinase kinase kinase 12 n=1 Tax=Homo sapiens RepID=M3K12_HUMAN	Lys2	DLkSPNMLITYDDVVK	ND	1.15482	2.44572	4.80511	3.11909	-1.78387	ND	1.14167	1.37881	1.4436	2.08486	7.37973
DMPK1	UniRef100_Q09013	Myotonin-protein kinase [Homo sapiens (Human)]	Lys1	mKQTGQVYAMKIMNK	1.63846	1.76918	ND	ND	2.32516	ND	-1.03516	1.60286	-1.45537	2.42708	1.56818	ND
DNAPK	UniRef100_P78527	DNA-dependent protein kinase catalytic subunit [Homo sapiens (Human)]	Other	GHDEREHPFLVkGGEDLRQDQR	-1.08978	1.86632	6.23714	6.35173	2.01939	1.38609	2.53446	2.05643	4.43015	5.6418	1.05144	1.84394
DNAPK	UniRef100_P78527	DNA-dependent protein kinase catalytic subunit [Homo sapiens (Human)]	Other	EHPFLVkGGEDLR	-1.20595	2.03323	2.39504	4.87201	3.28918	1.0368	2.19775	ND	5.53197	5.51542	2.1653	2.14444
DNAPK	UniRef100_P78527	DNA-dependent protein kinase catalytic subunit [Homo sapiens (Human)]	Other	kGGSWIQEINVAEK	1.15368	4.91963	-1.75995	2.14569	-1.43427	-1.29971	-1.21321	ND	1.87117	1.68275	-1.20976	-1.42677
DNAPK	UniRef100_P78527	DNA-dependent protein kinase catalytic subunit [Homo sapiens (Human)]	Other	kGGSWIQEINVAEKNWYPR	ND	2.67659	ND	-2.1034	-1.85151	NS	1.01206	ND	3.71181	ND	ND	NS
eEF2K	UniRef100_O00418	Elongation factor 2 kinase [Homo sapiens (Human)]	Protein Kinase Domain	YIkYNSNSGFVR	-1.07146	1.14825	ND	3.18444	2.08114	-1.88883	-1.60169	1.35528	ND	ND	2.77232	2.41517
eEF2K	UniRef100_O00418	Elongation factor 2 kinase [Homo sapiens (Human)]	Protein Kinase Domain	YIkYNSNSGFVRDDNIR	1.13879	1.21478	1.49686	3.70873	2.14692	-1.79183	1.01602	1.38956	3.01885	1.01618	3.37217	ND
EGFR	UniRef100_P00533	Epidermal growth factor receptor precursor [Homo sapiens (Human)]	Lys1	IPVAIkELR	-1.74419	-1.2943	1.1195	2.04194	-2.04357	-1.70079	-1.28009	ND	1.32041	ND	2.94471	1.52959
EGFR	UniRef100_P00533	Epidermal growth factor receptor precursor [Homo sapiens (Human)]	Activation Loop	LLGAEEKEYHAEGGkVPIK	-1.40277	-1.44459	1.35376	2.24106	-1.68849	-1.28568	1.34784	-1.12023	1.22466	1.06315	3.47489	1.78109
EGFR	UniRef100_P00533	Epidermal growth factor receptor precursor [Homo sapiens (Human)]	Activation Loop	ITDFGLAkLLGAEEK	-1.54466	-1.43899	NS	1.64124	ND	-1.31277	ND	-1.29386	1.13597	ND	ND	NS
EphA1	UniRef100_P21709	Ephrin type-A receptor 1 precursor [Homo sapiens (Human)]	Activation Loop	LLDDFDGTYETQGGkIPIR	4.7784	2.51122	1.91301	11.3904	1.26155	1.50136	ND	4.09883	ND	3.36342	5.67259	2.56164
EphA2	UniRef100_P29317	Ephrin type-A receptor 2 precursor [Homo sapiens (Human)]	Activation Loop	VLEDDPEATYTTSGGkIPIR	4.634	4.88541	4.50497	8.08206	9.7564	1.41178	-1.52934	ND	ND	ND	ND	2.35114
EphB1	UniRef100_P54762	Ephrin type-B receptor 1 precursor [Homo sapiens (Human)]	Lys1	LKLPGkREIYVAIK	1.64219	1.42639	ND	1.4716	ND	-1.62883	NS	NS	NS	NS	1.87583	NS
EphB2	UniRef100_P29323	Ephrin type-B receptor 2 precursor [Homo sapiens (Human)]	Activation Loop	FLEDDTSDPTYTSALGGkIPIR	1.57021	1.12238	1.32386	1.32396	1.19554	-1.39954	-2.81932	-1.02018	1.94905	1.50315	ND	2.44321
EphB3	UniRef100_P54753	Ephrin type-B receptor 3 precursor [Homo sapiens (Human)]	Lys1	EVFVAIkTLK	-2.34216	-1.00167	ND	ND	2.37224	-1.41786	ND	-1.30478	ND	-1.21594	ND	ND
EphB4	UniRef100_P54760	Ephrin type-B receptor 4 precursor [Homo sapiens (Human)]	Activation Loop	FLEENSSDPTYTSSLGGkIPIR	-1.0123	1.54976	1.56465	ND	-1.28454	2.32343	1.27475	-1.06609	ND	ND	ND	2.20501
Erk1	UniRef100_P27361	Mitogen-activated protein kinase 3 [Homo sapiens (Human)]	Lys2	DLkPSNLLINTTCDLK	ND	1.37996	1.44648	1.83409	ND	-1.16656	-1.67993	1.61819	ND	2.06882	1.51109	3.06483
Erk2	UniRef100_P28482	Mitogen-activated protein kinase 1 [Homo sapiens]	Lys2	YIHSANVLHRDLkPSNLLLNTTCDLK	1.69663	1.0127	2.48185	2.13912	1.53009	1.85017	-1.02528	1.36405	ND	1.09912	1.26235	1.02211
Erk5	UniRef100_Q13164	Mitogen-activated protein kinase 7 n=2 Tax=Homo sapiens RepID=MK07_HUMAN	Lys2	DLkPSNLLVNENCELK	1.17547	-1.16228	-1.8253	1.00365	1.80418	-1.16322	ND	ND	ND	-1.43334	ND	1.43303
FAK	UniRef100_Q05397	Focal adhesion kinase 1 [Homo sapiens (Human)]	Lys1	CIGEGQFGDVHQGIYMSPENPALAVAIkTCK	2.73521	2.08508	ND	3.01509	-1.1617	2.1872	1.67713	2.73994	ND	ND	3.54412	3.20045
FAK	UniRef100_Q05397	Focal adhesion kinase 1 [Homo sapiens (Human)]	Activation Loop	YMEDSTYYkASK	1.83301	1.71102	7.78438	3.8227	NS	1.08519	ND	1.80334	3.77567	3.47729	4.10376	3.09292
FER	UniRef100_P16591	Proto-oncogene tyrosine-protein kinase FER n=2 Tax=Homo sapiens RepID=FER_HUMAN	Activation Loop	QEDGGVYSSSGLkQIPIK	1.10436	2.16284	1.00845	1.4008	1.11904	1.41351	ND	ND	ND	ND	ND	ND
FER	UniRef100_P16591	Proto-oncogene tyrosine-protein kinase FER n=2 Tax=Homo sapiens RepID=FER_HUMAN	Lys1	TSVAVkTCKEDLPQELK	1.64854	ND	1.44485	2.13629	1.04858	1.37157	2.16394	-1.05552	1.16786	NS	ND	-1.31087
FER	UniRef100_P16591	Proto-oncogene tyrosine-protein kinase FER n=2 Tax=Homo sapiens RepID=FER_HUMAN	Activation Loop	QEDGGVYSSSGLkQIPIKWTAPEALNYGR	2.2582	1.6061	2.89835	1.70845	-1.14434	1.60099	3.00975	-3.44256	-1.09111	-1.09086	ND	-1.08659
FER	UniRef100_P16591	Proto-oncogene tyrosine-protein kinase FER n=2 Tax=Homo sapiens RepID=FER_HUMAN	Lys1	DKTSVAVkTCKEDLPQELK	1.84297	2.38352	1.7043	2.30531	1.05181	1.54203	2.21654	-1.10327	1.16221	-1.61605	2.23079	ND
FES	UniRef100_P07332	Proto-oncogene tyrosine-protein kinase Fes/Fps n=2 Tax=Homo sapiens RepID=FES_HUMAN	Lys1	ADNTLVAVkSCR	1.97962	1.6402	1.83786	3.85371	2.235	-1.17772	-1.04971	3.04111	2.83131	ND	1.85221	1.84341
FES	UniRef100_P07332	Proto-oncogene tyrosine-protein kinase Fes/Fps n=2 Tax=Homo sapiens RepID=FES_HUMAN	Lys1	LRADNTLVAVkSCR	2.22502	2.03906	1.59272	3.73701	2.33982	-1.09782	1.23356	ND	2.80928	NS	ND	1.84555
FGR	UniRef100_P09769	Proto-oncogene tyrosine-protein kinase FGR [Homo sapiens (Human)]	Activation Loop	LIKDDEYNPCQGSkFPIK	3.00345	3.72844	5.42572	5.22684	7.138	1.18802	ND	1.92526	7.43357	4.19388	3.37679	8.20592
FMS	UniRef100_P07333	Macrophage colony-stimulating factor 1 receptor precursor [Homo sapiens (Human)]	ATP Loop	TLGAGAFGkVVEATAFGLGKEDAVLK	1.06061	ND	1.6694	1.17357	4.41442	ND	-1.32544	1.42747	ND	ND	ND	ND
FYN,SRC,YES	UniRef100_P06241	Proto-oncogene tyrosine-protein kinase Fyn n=2 Tax=Homo sapiens RepID=FYN_HUMAN	Activation Loop	QGAkFPIKWTAPEAALYGR	1.07951	-2.83262	ND	ND	1.01966	-1.43071	-1.29131	ND	1.75567	1.38013	1.15859	NS
GCK	UniRef100_Q12851	Mitogen-activated protein kinase kinase kinase kinase 2 n=1 Tax=Homo sapiens RepID=M4K2_HUMAN	Lys1	ARDTVTSELAAVkIVK	-1.08124	1.17815	-1.34807	1.81856	1.21265	1.09421	1.11296	1.54663	ND	1.9553	1.0006	-1.00541
GCK	UniRef100_Q12851	Mitogen-activated protein kinase kinase kinase kinase 2 n=1 Tax=Homo sapiens RepID=M4K2_HUMAN	Lys1	DTVTSELAAVkIVK	1.92306	1.05727	1.81667	2.62038	ND	-1.01907	-1.28121	ND	1.88747	NS	ND	1.40711
GCK	UniRef100_Q12851	Mitogen-activated protein kinase kinase kinase kinase 2 n=1 Tax=Homo sapiens RepID=M4K2_HUMAN	Lys2	DIkGANLLLTLQGDVK	-1.52435	1.61301	-1.70204	ND	1.91266	NS	1.94634	NS	3.37548	NS	2.7365	1.47297
GCN2 domain2	UniRef100_Q9P2K8	Eukaryotic translation initiation factor 2-alpha kinase 4 [Homo sapiens (Human)]	Lys2	DLkPVNIFLDSDDHVK	1.72458	2.37615	1.72643	ND	ND	ND	-1.15387	3.3783	4.31833	2.5955	1.74624	3.40662
GCN2 domain2	UniRef100_Q9P2K8	Eukaryotic translation initiation factor 2-alpha kinase 4 [Homo sapiens (Human)]	Lys1	VQNKLDGCCYAVkR	1.94543	2.2768	3.77282	5.4013	2.84868	-1.20134	1.24263	2.61696	4.37403	3.17185	NS	4.81849
GCN2 domain2	UniRef100_Q9P2K8	Eukaryotic translation initiation factor 2-alpha kinase 4 [Homo sapiens (Human)]	Lys1	LDGCCYAVkR	1.43603	2.87908	2.43157	3.62554	2.48828	-1.26481	1.17176	2.6137	3.38118	2.27846	1.72644	ND
GPRK5	UniRef100_P34947	G protein-coupled receptor kinase 5 [Homo sapiens (Human)]	Lys2	DLkPENILLDDYGHIR	2.83725	1.03063	NS	8.07011	ND	1.00711	ND	NS	-1.50711	1.25604	NS	ND
GSK3A	UniRef100_P49840	Glycogen synthase kinase-3 alpha [Homo sapiens (Human)]	Lys2	DIkPQNLLVDPDTAVLK	1.45385	1.10169	1.87406	2.1546	1.4484	1.36529	1.14354	1.50887	ND	ND	1.11749	1.66652
GSK3B	UniRef100_P49841	Glycogen synthase kinase-3 beta n=2 Tax=Homo sapiens RepID=GSK3B_HUMAN	Lys2	DIkPQNLLLDPDTAVLK	1.48276	2.00265	4.74603	3.44184	1.85177	2.1844	1.04486	-1.06104	2.08836	1.92508	3.00231	-1.23861
HCK	UniRef100_P08631	Tyrosine-protein kinase HCK n=1 Tax=Homo sapiens RepID=HCK_HUMAN	Lys1	VAVkTMKPGSMSVEAFLAEANVMK	2.26401	ND	1.29805	2.07624	1.86205	NS	ND	3.05999	ND	ND	1.50947	1.24369
HCK	UniRef100_P08631	Tyrosine-protein kinase HCK n=1 Tax=Homo sapiens RepID=HCK_HUMAN	Activation Loop	EGAkFPIKWTAPEAINFGSFTIK	ND	ND	1.58455	2.982	2.19135	-1.33458	1.44946	ND	ND	ND	NS	3.26978
HER2/ErbB2	UniRef100_P04626	Receptor tyrosine-protein kinase erbB-2 precursor [Homo sapiens (Human)]	Lys1	GIWIPDGENVKIPVAIkVLR	ND	-1.94345	ND	ND	1.63527	-1.53512	1.49206	-1.61795	2.76826	-1.0199	ND	3.91512
HER2/ErbB2	UniRef100_P04626	Receptor tyrosine-protein kinase erbB-2 precursor [Homo sapiens (Human)]	Activation Loop	LLDIDETEYHADGGkVPIK	ND	-1.49497	-1.99836	-1.06039	ND	-3.33947	-1.60953	-1.99787	3.77594	NS	NS	3.88945
HER3/ErbB3	UniRef100_P21860	Receptor tyrosine-protein kinase erbB-3 precursor [Homo sapiens (Human)]	Lys1	GVWIPEGESIKIPVCIkVIEDK	-2.08606	ND	-1.47481	1.97943	ND	-4.66683	1.82376	-1.91374	ND	ND	ND	5.8016
HER3/ErbB3	UniRef100_P21860	Receptor tyrosine-protein kinase erbB-3 precursor [Homo sapiens (Human)]	Activation Loop	SPSQVQVADFGVADLLPPDDKQLLYSEAkTPIK	ND	-3.22627	-1.80766	ND	-1.42795	1.3958	1.27647	ND	ND	1.38631	ND	ND
HPK1	UniRef100_Q92918	Mitogen-activated protein kinase kinase kinase kinase 1 [Homo sapiens (Human)]	Lys1	DKVSGDLVALkMVK	ND	-1.12229	-1.56929	5.03331	2.87523	-1.23045	-1.02897	ND	1.97628	ND	ND	2.72886
HPK1	UniRef100_Q92918	Mitogen-activated protein kinase kinase kinase kinase 1 [Homo sapiens (Human)]	Lys2	DIkGANILINDAGEVR	ND	-3.72558	ND	10.942	3.41752	-1.79667	2.04804	1.73575	ND	4.15699	ND	4.3914
HSER	UniRef100_P25092	Heat-stable enterotoxin receptor precursor [Homo sapiens (Human)]	Activation Loop	ITDFGCNSILPPkKDLWTAPEHLR	-1.52393	-1.05644	2.93778	1.96227	ND	ND	5.0266	1.25522	ND	2.71218	ND	-1.77808
IKKa	UniRef100_O15111	Inhibitor of nuclear factor kappa-B kinase alpha subunit [Homo sapiens (Human)]	Lys2	DLkPENIVLQDVGGK	ND	2.30379	1.4307	ND	2.11639	3.10415	1.59727	ND	NS	1.51111	ND	-1.16926
IKKb	UniRef100_O14920	Inhibitor of nuclear factor kappa B kinase beta subunit [Homo sapiens (Human)]	Lys2	IIHRDLkPENIVLQQGEQR	4.04011	3.10717	3.46507	11.9946	2.81231	2.71521	1.95624	4.59682	1.15077	2.8232	ND	1.5404
IKKb	UniRef100_O14920	Inhibitor of nuclear factor kappa B kinase beta subunit [Homo sapiens (Human)]	Lys2	DLkPENIVLQQGEQR	3.37999	3.22509	1.77496	32.0187	2.32392	1.35415	1.52278	5.74528	ND	1.96828	ND	2.5694
IKKb	UniRef100_O14920	Inhibitor of nuclear factor kappa B kinase beta subunit [Homo sapiens (Human)]	Lys1	WHNQETGEQIAIkQCR	3.04144	2.78057	3.78103	16.2967	2.1506	1.02375	1.55562	6.61251	3.08401	1.65929	ND	ND
IKKe	UniRef100_Q14164	Inhibitor of nuclear factor kappa-B kinase epsilon subunit [Homo sapiens (Human)]	Lys1	SGELVAVkVFNTTSYLRPR	1.00687	ND	2.25751	ND	3.23374	1.34349	1.03398	1.08653	ND	-1.02868	ND	ND
IKKe,TBK1	UniRef100_Q14164	Inhibitor of nuclear factor kappa-B kinase epsilon subunit [Homo sapiens (Human)]	Lys2	DIkPGNIMR	2.35285	2.43258	2.64469	5.12192	2.36707	-1.04832	1.09913	-1.39255	5.47307	-1.11712	1.84256	2.94808
ILK	UniRef100_Q13418	Integrin-linked protein kinase 1 [Homo sapiens (Human)]	Lys1	WQGNDIVVkVLK	1.58773	1.16871	2.32567	-1.14133	-2.04919	1.20401	1.96361	-1.26816	ND	ND	ND	-3.17514
ILK	UniRef100_Q13418	Integrin-linked protein kinase 1 [Homo sapiens (Human)]	Lys1	GRWQGNDIVVkVLK	1.73478	ND	ND	1.1166	-2.44001	1.72755	ND	-1.16461	ND	ND	-3.98169	-7.51899
ILK	UniRef100_Q13418	Integrin-linked protein kinase 1 [Homo sapiens (Human)]	Protein Kinase Domain	ISMADVkFSFQCPGR	1.82624	1.15886	ND	ND	NS	ND	4.57001	1.13247	ND	-4.05649	-2.60804	-2.63338
IPMK	UniRef100_Q8NFU5	Inositol polyphosphate multikinase	ATP	DkVGILQHPDGTVLK	ND	ND	1.97743	1.57518	ND	-1.56619	ND	-1.16393	-1.47753	1.78465	ND	1.26924
IRAK1	UniRef100_P51617	Interleukin-1 receptor-associated kinase 1 [Homo sapiens (Human)]	Lys2	AIQFLHQDSPSLIHGDIkSSNVLLDER	1.1452	-1.04669	3.21742	2.6186	1.64751	1.60337	1.98823	1.43236	ND	ND	ND	1.78334
IRAK4	UniRef100_Q9NWZ3	Interleukin-1 receptor-associated kinase 4 [Homo sapiens (Human)]	Lys1	GYVNNTTVAVkK	1.27044	1.54014	2.2431	3.61444	1.56226	1.31104	1.18357	1.87873	2.9625	1.94943	-1.11531	3.02705
IRE1	UniRef100_O75460	Endoribonuclease n=1 Tax=Homo sapiens RepID=ERN1_HUMAN	Lys2	DLkPHNILISMPNAHGK	2.99687	1.38917	3.78086	5.69521	2.5477	-1.00329	ND	ND	6.55382	ND	3.74047	3.97321
IRE1	UniRef100_O75460	Endoribonuclease n=1 Tax=Homo sapiens RepID=ERN1_HUMAN	Lys1	GMFDNRDVAVkR	1.53463	1.099	2.5787	ND	NS	ND	1.80937	NS	ND	NS	ND	ND
ITK	UniRef100_Q08881	Tyrosine-protein kinase ITK/TSK [Homo sapiens (Human)]	Lys1	WVIDPSELTFVQEIGSGQFGLVHLGYWLNKDKVAIkTIR	1.67028	-1.46441	1.83765	ND	1.59657	-1.12901	1.62766	ND	1.87756	3.82888	NS	NS
ITPK1	UniRef100_Q13572	Inositol-tetrakisphosphate 1-kinase [Homo sapiens (Human)]	Other	ESIFFNSHNVSkPESSSVLTELDKIEGVFERPSDEVIR	4.01404	-1.52564	12.3714	9.50321	4.29117	4.08904	1.79407	NS	NS	2.20071	8.64037	3.66561
ITPKA	UniRef100_P23677	Inositol-trisphosphate 3-kinase A [Homo sapiens (Human)]	Other	kMLAVDPEAPTEEEHAQR	1.80861	1.50502	1.25858	ND	1.48028	1.04498	ND	ND	1.8786	NS	ND	ND
JAK1	UniRef100_P23458	Tyrosine-protein kinase JAK1 n=1 Tax=Homo sapiens RepID=JAK1_HUMAN	Other	QLASALSYLEDKDLVHGNVCTkNLLLAR	ND	1.27366	1.0118	2.20931	1.00605	-1.1735	1.28592	-1.01005	1.17423	ND	ND	1.9277
JAK1 domain2	UniRef100_P23458	Tyrosine-protein kinase JAK1 n=1 Tax=Homo sapiens RepID=JAK1_HUMAN	Lys1	YDPEGDNTGEQVAVkSLKPESGGNHIADLKK	1.94802	1.51822	3.54284	8.3862	1.53759	1.14303	1.19988	-1.19796	4.72426	ND	3.4926	3.19776
JAK1 domain2	UniRef100_P23458	Tyrosine-protein kinase JAK1 n=1 Tax=Homo sapiens RepID=JAK1_HUMAN	Activation Loop	IGDFGLTkAIETDKEYYTVKDDR	2.14394	1.67699	3.27603	8.35	2.01	1.1973	1.02562	3.80604	6.35016	3.16243	5.50496	3.74878
JAK1 domain2	UniRef100_P23458	Tyrosine-protein kinase JAK1 n=1 Tax=Homo sapiens RepID=JAK1_HUMAN	Activation Loop	IGDFGLTkAIETDKEYYTVK	2.05297	-1.04628	ND	4.38536	ND	NS	-1.05078	3.15569	ND	1.95364	ND	3.02977
JAK3 domain2	UniRef100_P52333	Tyrosine-protein kinase JAK3 [Homo sapiens (Human)]	Activation Loop	IADFGLAkLLPLDKDYYVVR	18.1	4.88304	4.03985	9.18326	25.6369	1.26846	-1.96401	2.67764	ND	ND	2.09833	2.83616
JAK3 domain2	UniRef100_P52333	Tyrosine-protein kinase JAK3 [Homo sapiens (Human)]	Lys1	YDPLGDNTGALVAVkQLQHSGPDQQR	17.38	4.79637	3.61415	13.0723	11.2296	1.23925	2.70778	ND	2.14227	ND	ND	7.91154
JNK1	UniRef100_P45983	Mitogen-activated protein kinase 8 [Homo sapiens (Human)]	Lys1	YQNLKPIGSGAQGIVCAAYDAILERNVAIkK	ND	NS	ND	NS	1.04869	1.65353	2.11395	NS	1.6424	NS	ND	NS
JNK1,JNK2,JNK3	UniRef100_P45983	Mitogen-activated protein kinase 8 [Homo sapiens (Human)]	Lys2	DLkPSNIVVK	1.41165	1.17642	1.39325	1.8787	1.36299	1.01353	-1.08393	1.06602	2.42514	1.48923	2.14324	1.8208
JNK2	UniRef100_P45984	Mitogen-activated protein kinase 9 [Homo sapiens (Human)]	Lys1	YQQLKPIGSGAQGIVCAAFDTVLGINVAVkK	2.49812	1.25828	1.38877	3.05021	1.53352	ND	-1.56661	-1.18797	3.0568	2.08493	2.11372	ND
KHS1	UniRef100_Q9Y4K4	Mitogen-activated protein kinase kinase kinase kinase 5 [Homo sapiens (Human)]	Lys2	DIkGANILLTDHGDVKLADFGVAAK	1.33001	ND	2.75612	ND	2.59715	ND	1.10394	ND	2.38714	1.83809	-1.31291	1.852
KHS1	UniRef100_Q9Y4K4	Mitogen-activated protein kinase kinase kinase kinase 5 [Homo sapiens (Human)]	Lys1	NVHTGELAAVkIIK	2.21007	1.70273	3.26315	5.96634	3.31901	1.36338	1.07779	3.90853	4.68203	2.8252	2.75397	2.00304
KHS1	UniRef100_Q9Y4K4	Mitogen-activated protein kinase kinase kinase kinase 5 [Homo sapiens (Human)]	Lys1	NVHTGELAAVkIIKLEPGDDFSLIQQEIFMVK	2.96212	ND	3.5318	6.944	2.50902	2.22234	ND	2.76123	ND	1.71104	2.57789	2.66314
KHS1	UniRef100_Q9Y4K4	Mitogen-activated protein kinase kinase kinase kinase 5 [Homo sapiens (Human)]	Lys2	DIkGANILLTDHGDVK	2.04211	2.2724	2.92209	6.31994	4.51363	1.15509	1.14864	ND	4.65542	>3.2	3.20822	2.90472
KHS2	UniRef100_Q8IVH8	Mitogen-activated protein kinase kinase kinase kinase 3 [Homo sapiens (Human)]	Lys2	DIkGANILLTDNGHVK	2.75126	2.16028	3.19478	6.62246	4.31079	1.15211	ND	NS	6.49459	3.46183	ND	3.19884
KSR1,KSR2	UniRef100_Q8IVT5	Kinase suppressor of ras-1 [Homo sapiens (Human)]		SkNVFYDNGK	1.70677	2.56892	4.23692	8.27082	1.34212	1.12304	1.9996	2.25655	6.40429	3.37611	2.21631	6.54692
LATS1	UniRef100_O95835	Serine/threonine-protein kinase LATS1 [Homo sapiens (Human)]	Lys2	DIkPDNILIDR	ND	1.47493	2.07464	3.26421	1.04886	-1.53874	NS	ND	4.12709	ND	3.23699	4.74939
LATS1	UniRef100_O95835	Serine/threonine-protein kinase LATS1 [Homo sapiens (Human)]	Lys1	ALYATkTLR	2.10912	1.41584	4.85787	4.34714	1.55974	-1.1286	1.36894	2.28238	5.3125	2.17022	4.55876	5.47531
LATS2	UniRef100_Q9NRM7	Serine/threonine-protein kinase LATS2 n=1 Tax=Homo sapiens RepID=LATS2_HUMAN	Lys2	DIkPDNILIDLDGHIK	2.2721	2.26116	3.66368	5.81884	1.35567	1.85349	2.10276	2.39786	5.88339	1.01812	3.17151	-1.32101
LATS2	UniRef100_Q9NRM7	Serine/threonine-protein kinase LATS2 n=1 Tax=Homo sapiens RepID=LATS2_HUMAN	Lys1	VDTHALYAMkTLR	2.31594	1.25656	1.56552	1.65354	1.5195	1.6229	1.91142	ND	ND	1.03021	ND	2.34356
LCK	UniRef100_P06239	Proto-oncogene tyrosine-protein kinase LCK n=2 Tax=Homo sapiens RepID=LCK_HUMAN	Activation Loop	EGAkFPIKWTAPEAINYGTFTIK	2.68505	1.01282	5.7072	2.18517	1	1.28579	ND	4.60963	ND	ND	6.49843	1.41732
LKB1	UniRef100_Q15831	Serine/threonine-protein kinase 11 [Homo sapiens (Human)]	Lys2	DIkPGNLLLTTGGTLK	ND	1.11481	1.13391	1.81831	1.07358	-1.21975	-1.42734	1.17801	ND	1.6545	ND	1.73202
LOK	UniRef100_O94804	Serine/threonine-protein kinase 10 [Homo sapiens (Human)]	Lys1	NKETGALAAAkVIETK	2.08535	1.46489	1.62828	3.52317	2.53487	1.2644	-1.47404	1.25519	2.85954	ND	1.83962	1.60383
LOK	UniRef100_O94804	Serine/threonine-protein kinase 10 [Homo sapiens (Human)]	Lys2	DLkAGNVLMTLEGDIR	1.12945	1.65587	2.43618	4.32156	3.02872	1.11537	1.0318	ND	3.84173	2.7461	2.20981	ND
LOK	UniRef100_O94804	Serine/threonine-protein kinase 10 [Homo sapiens (Human)]	Lys2	IIHRDLkAGNVLMTLEGDIR	1.09465	1.1574	ND	2.74421	3.31565	ND	-1.0972	2.9594	1.68661	NS	ND	ND
LRRK2	UniRef100_Q5S007	Leucine-rich repeat protein kinase 2 [Homo sapiens (Human)]	Lys2	DLKPHNVLLFTLYPNAAIIAk	ND	NS	1.59853	5.34451	3.20926	-1.02754	1.39519	ND	ND	1.13104	NS	2.36861
LYN	UniRef100_P07948	Tyrosine-protein kinase Lyn n=1 Tax=Homo sapiens RepID=LYN_HUMAN	Activation Loop	EGAkFPIKWTAPEAINFGCFTIK	1.71101	1.95485	3.37599	3.37458	1.3435	1.1922	9.2962	ND	ND	2.10047	3.23538	7.88735
LZK	UniRef100_O43283	Mitogen-activated protein kinase kinase kinase 13 [Homo sapiens (Human)]	Lys2	DLkSPNVLVTHTDAVK	1.33836	ND	1.35536	-2.82867	1.32573	-1.42718	-1.70365	1.58323	ND	ND	3.81986	1.29883
MAP2K1	UniRef100_Q02750	Dual specificity mitogen-activated protein kinase kinase 1 n=4 Tax=Eutheria RepID=MP2K1_HUMAN	Lys2	IMHRDVkPSNILVNSR	2.33814	-1.09518	9.81375	3.64805	1.70657	1.30086	1.1953	2.04979	ND	2.08185	1.04236	-1.62142
MAP2K1,MAP2K2	UniRef100_Q02750	Dual specificity mitogen-activated protein kinase kinase 1 n=4 Tax=Eutheria RepID=MP2K1_HUMAN	Lys1	kLIHLEIKPAIR	2.03924	2.70268	3.45	11.6864	1.57333	1.02342	1.64145	3.38387	ND	ND	1.68391	1.24103
MAP2K1,MAP2K2	UniRef100_Q02750	Dual specificity mitogen-activated protein kinase kinase 1 n=4 Tax=Eutheria RepID=MP2K1_HUMAN	Lys2	DVkPSNILVNSR	2.40242	2.2324	2.83267	5.17306	1.99344	1.08709	-1.00053	1.93631	1.43943	2.01477	ND	1.31427
MAP2K3	UniRef100_P46734	Dual specificity mitogen-activated protein kinase kinase 3 [Homo sapiens (Human)]	Lys2	DVkPSNVLINK	1.09139	1.54295	2.21574	3.27248	1.6749	-1.16001	1.94671	ND	1.77453	ND	2.3341	2.36177
MAP2K3	UniRef100_P46734	Dual specificity mitogen-activated protein kinase kinase 3 [Homo sapiens (Human)]	Lys1	HAQSGTIMAVkR	1.1312	1.96515	3.37335	3.4689	1.94838	-1.17764	1.42895	1.89644	2.51308	2.30742	2.86754	2.43023
MAP2K3	UniRef100_P46734	Dual specificity mitogen-activated protein kinase kinase 3 [Homo sapiens (Human)]	Activation Loop	MCDFGISGYLVDSVAkTMDAGCKPYMAPER	1.62967	-1.50127	3.32531	1.91043	4.46074	-1.01679	3.27139	1.93018	ND	1.0289	5.24225	5.19272
MAP2K3	UniRef100_P46734	Dual specificity mitogen-activated protein kinase kinase 3 [Homo sapiens (Human)]	Lys2	LSVIHRDVkPSNVLINK	1.39492	1.42629	2.81741	3.73914	2.09428	1.21177	-1.79582	1.38383	ND	1.43956	-1.03327	2.18401
MAP2K4	UniRef100_P45985	Dual specificity mitogen-activated protein kinase kinase 4 [Homo sapiens (Human)]	Activation Loop	LCDFGISGQLVDSIAkTR	1.27637	1.71788	ND	2.31162	1.62254	1.01615	-1.45004	1.1093	1.44859	1.87328	1.60646	-1.13923
MAP2K4	UniRef100_P45985	Dual specificity mitogen-activated protein kinase kinase 4 [Homo sapiens (Human)]	Lys1	MVHKPSGQIMAVkR	2.59156	2.62179	6.26477	7.05516	2.04454	-1.14166	1.2358	2.02213	1.90407	2.20319	1.15806	1.61519
MAP2K4	UniRef100_P45985	Dual specificity mitogen-activated protein kinase kinase 4 [Homo sapiens (Human)]	Lys2	DIkPSNILLDR	ND	2.46539	-1.09258	4.85112	1.3316	-1.57491	1.49265	NS	2.24288	-1.06636	ND	ND
MAP2K5	UniRef100_Q13163	Dual specificity mitogen-activated protein kinase kinase 5 n=1 Tax=Homo sapiens RepID=MP2K5_HUMAN	Lys2	DVkPSNMLVNTR	1.6288	3.57204	1.74441	5.02003	-1.12608	-1.49899	1.09302	1.17036	3.66612	1.36889	1.74368	4.47564
MAP2K6	UniRef100_P52564	Dual specificity mitogen-activated protein kinase kinase 6 [Homo sapiens (Human)]	Lys1	HVPSGQIMAVkR	-2.09076	-1.36464	-1.66497	2.02222	-3.29432	-3.69081	-1.68009	-1.32238	-1.39446	2.26632	-1.01999	-1.37912
MAP2K6	UniRef100_P52564	Dual specificity mitogen-activated protein kinase kinase 6 [Homo sapiens (Human)]	Lys2	DVkPSNVLINALGQVK	-1.91949	ND	-2.45573	2.19536	-3.0655	-2.7678	ND	ND	1.30057	1.17436	1.74895	-1.37739
MAP2K6	UniRef100_P52564	Dual specificity mitogen-activated protein kinase kinase 6 [Homo sapiens (Human)]	Activation Loop	MCDFGISGYLVDSVAkTIDAGCKPYMAPER	NS	1.39678	1.17948	ND	ND	ND	1.10474	-1.15339	-1.90447	2.26867	1.56117	ND
MAP3K2	UniRef100_Q9Y2U5	Mitogen-activated protein kinase kinase kinase 2 n=3 Tax=Homo sapiens RepID=M3K2_HUMAN	Lys2	DIkGANILRDSTGNVK	1.04713	2.00955	1.39228	1.69278	1.39443	-1.15241	1.1954	-1.40496	-1.18956	1.26365	1.09297	2.37006
MAP3K2	UniRef100_Q9Y2U5	Mitogen-activated protein kinase kinase kinase 2 n=3 Tax=Homo sapiens RepID=M3K2_HUMAN	Lys1	ELAVkQVQFDPDSPETSKEVNALECEIQLLK	2.02222	ND	1.74307	4.24689	2.33529	-1.14736	1.10196	1.70609	3.58561	ND	-1.29656	3.44996
MAP3K2	UniRef100_Q9Y2U5	Mitogen-activated protein kinase kinase kinase 2 n=3 Tax=Homo sapiens RepID=M3K2_HUMAN	Lys1	VYLCYDVDTGRELAVkQVQFDPDSPETSKEVNALECEIQLLK	3.17804	1.07155	4.5453	3.67447	7.06482	1.07152	1.7931	3.71549	9.18353	1.25222	1.98408	ND
MAP3K2,MAP3K3	UniRef100_Q9Y2U5	Mitogen-activated protein kinase kinase kinase 2 n=3 Tax=Homo sapiens RepID=M3K2_HUMAN	Lys2	DIkGANILR	1.6462	1.81483	1.84263	4.08018	2.3871	-1.12301	1.25367	ND	3.32053	ND	1.0076	3.63207
MAP3K3	UniRef100_Q99759	Mitogen-activated protein kinase kinase kinase 3 n=2 Tax=Homo sapiens RepID=M3K3_HUMAN	Lys1	ELASkQVQFDPDSPETSKEVSALECEIQLLK	2.71928	2.49597	1.58051	4.17279	1.68136	1.57092	-1.13706	2.09687	ND	ND	ND	-1.08927
MAP3K3	UniRef100_Q99759	Mitogen-activated protein kinase kinase kinase 3 n=2 Tax=Homo sapiens RepID=M3K3_HUMAN	Lys1	VYLCYDVDTGRELASkQVQFDPDSPETSKEVSALECEIQLLK	7.55561	-1.77256	3.05606	6.83908	ND	ND	ND	ND	NS	ND	ND	ND
MAP3K4	UniRef100_Q9Y6R4	Mitogen-activated protein kinase kinase kinase 4 [Homo sapiens (Human)]	Lys2	DIkGANIFLTSSGLIK	2.10996	3.29615	2.41246	ND	1.8276	-1.493	1.97146	ND	ND	ND	ND	2.09658
MAP3K4	UniRef100_Q9Y6R4	Mitogen-activated protein kinase kinase kinase 4 [Homo sapiens (Human)]	Lys1	VYTCISVDTGELMAMkEIR	4.05428	ND	1.16293	-1.21648	ND	1.16906	-1.46632	1.02694	ND	1.3925	ND	ND
MAP3K5	UniRef100_Q99683	Mitogen-activated protein kinase kinase kinase 5 [Homo sapiens (Human)]	Lys2	DIkGDNVLINTYSGVLK	1.40045	1.9613	1.73529	3.30999	2.35871	-1.06082	1.37376	2.48693	ND	1.24188	1.44394	6.73016
MAP3K5,MAP3K6,MAP3K7	UniRef100_Q99683	Mitogen-activated protein kinase kinase kinase 5 [Homo sapiens (Human)]	Lys1	IAIkEIPERDSR	2.83385	1.569	4.06088	6.43188	2.68703	1.03106	1.00579	2.48871	4.17044	2.92437	3.51289	3.66725
MAP3K5,MAP3K6,MAP3K7	UniRef100_Q99683	Mitogen-activated protein kinase kinase kinase 5 [Homo sapiens (Human)]	Lys1	IAIkEIPER	2.65095	1.84982	2.05299	6.13638	3.32632	-1.1889	1.11063	-1.35658	3.82251	3.19725	ND	3.40999
MAP3K6	UniRef100_O95382	Mitogen-activated protein kinase kinase kinase 6 n=1 Tax=Homo sapiens RepID=M3K6_HUMAN	Lys2	DIkGDNVLINTFSGLLK	1.68024	1.17767	1.86551	3.43414	3.47147	-1.54771	-1.06075	1.25732	2.46774	1.52705	1.44395	9.85676
MAP3K7,TAK1	UniRef100_O43318	Mitogen-activated protein kinase kinase kinase 7 [Homo sapiens (Human)]	Lys2	DLkPPNLLLVAGGTVLK	1.72958	ND	-1.45413	ND	1.08667	-1.06598	2.98799	ND	2.01843	ND	NS	1.21331
MARK1	UniRef100_Q9P0L2	Serine/threonine-protein kinase MARK1 n=1 Tax=Homo sapiens RepID=MARK1_HUMAN	Lys1	EVAVkIIDKTQLNPTSLQK	-1.00625	-1.26695	-1.73607	-1.57388	-1.32392	2.08232	3.5234	-1.26545	ND	ND	-2.35301	-3.45358
MARK1,MARK2	UniRef100_Q7KZI7	Serine/threonine-protein kinase MARK2 [Homo sapiens (Human)]	Lys1	EVAVkIIDK	-1.0556	-1.12107	1.40345	3.02462	1.52638	-1.56552	1.67327	1.79408	ND	2.62011	1.42018	-1.04226
MARK2	UniRef100_Q7KZI7	Serine/threonine-protein kinase MARK2 [Homo sapiens (Human)]	Lys1	HILTGKEVAVkIIDKTQLNSSSLQK	1.11363	-1.25387	2.13172	1.7117	1.46275	1.07819	1.23221	ND	ND	3.06173	1.23682	ND
MARK2	UniRef100_Q7KZI7	Serine/threonine-protein kinase MARK2 [Homo sapiens (Human)]	Lys1	EVAVkIIDKTQLNSSSLQK	ND	ND	1.685	2.28056	1.99707	-1.89567	1.53868	1.14127	1.7917	4.34844	NS	1.84255
MARK3	UniRef100_P27448	MAP/microtubule affinity-regulating kinase 3 [Homo sapiens (Human)]	Lys1	EVAIkIIDKTQLNPTSLQK	1.76057	ND	2.20276	2.84399	2.29014	1.55421	ND	ND	1.99975	ND	ND	-1.49531
MARK3,MARK4	UniRef100_P27448	MAP/microtubule affinity-regulating kinase 3 [Homo sapiens (Human)]	Lys1	EVAIkIIDK	1.88227	1.5862	2.41333	4.41591	3.27318	-1.02173	2.37617	ND	ND	ND	ND	1.61556
MARK4	UniRef100_Q96L34	MAP/microtubule affinity-regulating kinase 4 [Homo sapiens (Human)]	Lys1	EVAIkIIDKTQLNPSSLQK	2.77318	-1.36159	1.94789	1.18944	1.3274	2.09211	1.02691	-3.07657	ND	ND	ND	-1.81292
MAST1,MAST2	UniRef100_Q6P0Q8	Microtubule-associated serine/threonine-protein kinase 2 [Homo sapiens (Human)]	Lys2	DLkPDNLLITSMGHIK	1.64332	3.31291	ND	ND	-2.1514	ND	-1.30588	1.02967	ND	1.08329	ND	ND
MAST2,MAST4	UniRef100_Q6P0Q8	Microtubule-associated serine/threonine-protein kinase 2 [Homo sapiens (Human)]	Lys2	DLkPDNLLVTSMGHIK	2.17981	1.37975	1.71263	ND	ND	-1.31958	1.21024	2.35757	1.15827	ND	ND	4.62636
MAST3	UniRef100_O60307	Microtubule-associated serine/threonine-protein kinase 3 [Homo sapiens (Human)]	Lys2	DLkPDNLLITSLGHIK	1.27971	1.49488	1.34751	7.37063	2.28191	-2.18669	-1.72051	ND	ND	ND	2.19102	2.81866
MASTL	UniRef100_Q96GX5	Microtubule-associated serine/threonine-protein kinase-like [Homo sapiens (Human)]	Lys1	LYAVkVVK	1.9679	2.4522	6.74363	9.15082	2.72919	2.03252	4.57207	5.57977	12.9655	8.78921	4.41974	2.85706
MASTL	UniRef100_Q96GX5	Microtubule-associated serine/threonine-protein kinase-like [Homo sapiens (Human)]	ATP Loop	GAFGkVYLGQK	1.35939	2.99165	6.97727	9.91841	4.14005	2.74389	4.82065	6.07157	16.2779	11.0983	7.13498	4.2153
MELK	UniRef100_Q14680	Maternal embryonic leucine zipper kinase [Homo sapiens (Human)]	Lys2	DLkPENLLFDEYHK	1.76433	-1.09818	ND	-1.2194	1.90695	ND	1.08773	1.69139	ND	ND	ND	ND
MER,TYRO3	UniRef100_Q12866	Proto-oncogene tyrosine-protein kinase MER n=1 Tax=Homo sapiens RepID=MERTK_HUMAN	Activation Loop	kIYSGDYYR	1.55316	-1.10691	-1.43387	1.77379	2.45545	-1.37581	-2.38608	-1.01475	3.93813	2.29594	-1.79811	1.46594
MET	UniRef100_P08581	Hepatocyte growth factor receptor precursor [Homo sapiens (Human)]	Activation Loop	DMYDkEYYSVHNK	-1.01043	1.75379	3.77496	13.1162	1.68643	1.68284	1.67937	1.46357	5.13118	9.64526	ND	9.34835
MLK2	UniRef100_Q02779	Mitogen-activated protein kinase kinase kinase 10 n=1 Tax=Homo sapiens RepID=M3K10_HUMAN	Lys2	DLkSINILILEAIENHNLADTVLK	ND	ND	1.53734	1.82574	-1.02023	-1.45223	1.14016	1.56509	-1.01031	ND	1.05246	1.43211
MLK3	UniRef100_Q16584	Mitogen-activated protein kinase kinase kinase 11 [Homo sapiens (Human)]	Lys2	DLkSNNILLLQPIESDDMEHK	1.53152	2.75596	ND	3.00371	1.52909	-1.20559	1.00238	1.11839	ND	2.63061	1.77066	2.07618
MLK4	UniRef100_Q5TCX8	Mitogen-activated protein kinase kinase kinase [Homo sapiens (Human)]	Lys2	DLkSSNILLLEK	1.60292	1.30141	ND	2.77892	-1.25977	-1.57687	-1.1346	1.227	ND	ND	ND	1.36242
MLKL	UniRef100_Q8NB16	CDNA FLJ34389 fis, clone HCHON2000087 [Homo sapiens (Human)]	Lys1	APVAIkVFK	2.05856	1.72494	3.40674	12.3471	2.77872	-1.23858	1.58776	4.94656	2.40699	ND	NS	1.84693
MNK1	UniRef100_Q9BUB5	MAP kinase-interacting serine/threonine-protein kinase 1 [Homo sapiens (Human)]	Lys2	DLkPENILCESPEK	1.40232	ND	1.12787	2.72213	2.09546	ND	2.08015	ND	-1.59825	ND	ND	1.09888
MSK1 domain1	UniRef100_O75582	Ribosomal protein S6 kinase alpha 5 [Homo sapiens (Human)]	Lys2	DIkLENILLDSNGHVVLTDFGLSK	-1.264	-5.19652	-1.17184	ND	3.02674	-3.29034	1.66479	1.95556	3.07449	2.26153	1.03428	6.88047
MSK1,MSK2 domain1	UniRef100_O75582	Ribosomal protein S6 kinase alpha 5 [Homo sapiens (Human)]	ATP Loop	VLGTGAYGkVFLVR	-1.60168	-2.45187	1.01767	ND	2.0464	-3.12192	-1.11127	ND	ND	ND	2.57345	ND
MSK2 domain1	UniRef100_O75676	Ribosomal protein S6 kinase alpha 4 [Homo sapiens (Human)]	Lys1	LYAMkVLR	-1.03111	-1.48168	2.83131	2.0774	1.21935	-1.71514	1.06478	2.07855	2.84887	4.93572	3.17843	3.97514
MSK2 domain1	UniRef100_O75676	Ribosomal protein S6 kinase alpha 4 [Homo sapiens (Human)]	Lys2	DLkLENVLLDSEGHIVLTDFGLSK	1.2135	-1.21448	2.32509	3.80564	1.63052	-2.53285	1.73203	2.5227	2.79707	3.61729	3.64466	6.41488
MST1	UniRef100_Q13043	Serine/threonine-protein kinase 4 [Homo sapiens (Human)]	Lys1	ETGQIVAIkQVPVESDLQEIIK	1.68041	ND	-1.17385	3.71492	1.66121	-1.30115	-1.04635	1.18872	1.30468	ND	1.19236	1.9648
MST1,MST2	UniRef100_Q13043	Serine/threonine-protein kinase 4 [Homo sapiens (Human)]	Lys2	IHRDIkAGNILLNTEGHAK	2.38663	1.48004	4.89353	5.72994	2.22478	1.51564	1.4411	3.0996	5.5378	ND	2.16339	3.88201
MST1,MST2	UniRef100_Q13043	Serine/threonine-protein kinase 4 [Homo sapiens (Human)]	Lys2	DIkAGNILLNTEGHAK	1.99788	1.4992	2.07804	5.90399	2.50393	-1.40439	1.37041	ND	6.8876	2.03156	NS	5.58664
MST2	UniRef100_Q13188	Serine/threonine-protein kinase 3 [Homo sapiens (Human)]	Lys1	AIHKESGQVVAIkQVPVESDLQEIIK	2.77757	2.65491	4.66	3.36759	1.39089	1.96852	1.16151	2.94924	ND	1.9215	ND	ND
MST2	UniRef100_Q13188	Serine/threonine-protein kinase 3 [Homo sapiens (Human)]	Lys1	ESGQVVAIkQVPVESDLQEIIK	2.09024	ND	1.79222	2.70437	1.30563	1.19795	1.17723	ND	5.83724	ND	NS	1.10768
MST3	UniRef100_Q9Y6E0	Serine/threonine-protein kinase 24 [Homo sapiens (Human)]	Lys2	DIkAANVLLSEHGEVK	1.13761	2.09331	2.70612	5.15143	1.9252	-1.01957	-1.08369	2.71811	4.53484	ND	2.9	4.25122
MST3	UniRef100_Q9Y6E0	Serine/threonine-protein kinase 24 [Homo sapiens (Human)]	Lys1	VVAIkIIDLEEAEDEIEDIQQEITVLSQCDSPYVTK	3.40855	-1.25269	2.93531	2.44192	1.85875	1.18399	-1.96537	1.70045	2.82423	3.48197	3.77605	2.54162
MST3,MST4,YSK1	UniRef100_Q9Y6E0	Serine/threonine-protein kinase 24 [Homo sapiens (Human)]	Activation Loop	LADFGVAGQLTDTQIkR	1.78162	2.05356	1.78667	4.78439	3.63898	1.07145	-1.21483	1.53939	-2.1807	-2.06009	-1.51096	2.4064
MST4	UniRef100_Q9P289	Serine/threonine-protein kinase MST4 [Homo sapiens (Human)]	Lys1	TQQVVAIkIIDLEEAEDEIEDIQQEITVLSQCDSSYVTK	1.41395	ND	1.33671	1.67612	1.81346	1.00599	-1.09735	1.59634	1.93668	2.28298	1.07353	1.67881
MST4,YSK1	UniRef100_O00506	Serine/threonine-protein kinase 25 [Homo sapiens (Human)]	Lys2	DIkAANVLLSEQGDVK	ND	ND	1.22672	3.44644	1.54281	-1.1606	ND	2.39454	3.22983	ND	ND	2.43942
MYT1	UniRef100_Q99640	Membrane-associated tyrosine- and threonine-specific cdc2-inhibitory kinase [Homo sapiens (Human)]	Lys2	DTLLALAHLHSQGLVHLDVkPANIFLGPR	1.372	ND	2.01919	1.51496	1.47859	ND	-1.57499	2.32456	1.02287	ND	ND	ND
NDR1	UniRef100_Q15208	Serine/threonine-protein kinase 38 [Homo sapiens (Human)]	Lys2	DIkPDNLLLDSK	1.04074	1.04067	-2.64328	1.29409	-1.24621	-1.40377	-1.17992	1.49811	ND	2.37459	1.28491	1.25871
NDR1	UniRef100_Q15208	Serine/threonine-protein kinase 38 [Homo sapiens (Human)]	Lys1	DTGHVYAMkILR	-1.05639	-1.09164	1.17695	2.89624	1.24815	-1.20087	1.28367	1.48397	2.18565	2.26771	-1.18302	1.34596
NDR1	UniRef100_Q15208	Serine/threonine-protein kinase 38 [Homo sapiens (Human)]	Lys1	DTGHVYAMkILRK	1.20703	-1.06299	1.46312	1.99824	1.29488	-1.13988	1.86738	1.30428	1.51055	1.40573	ND	1.30709
NDR1,NDR2	UniRef100_Q15208	Serine/threonine-protein kinase 38 [Homo sapiens (Human)]	Activation Loop	LSDFGLCTGLkK	-1.28701	1.06359	-1.10298	1.41931	-1.17563	1.1675	1.80346	1.3197	ND	ND	1.52408	1.18884
NDR2	UniRef100_Q9Y2H1	Serine/threonine-protein kinase 38-like [Homo sapiens (Human)]	Lys2	DIkPDNLLLDAK	1.03116	1.30385	1.10288	-1.02473	-1.56347	1.74902	-1.29666	-1.39476	ND	-2.00396	ND	-2.02641
NDR2	UniRef100_Q9Y2H1	Serine/threonine-protein kinase 38-like [Homo sapiens (Human)]	Lys1	DTGHIYAMkILR	-1.04941	-1.51076	1.14334	-1.61069	-1.76978	1.60138	1.75046	-1.36728	-1.21918	1.4107	ND	ND
NDR2	UniRef100_Q9Y2H1	Serine/threonine-protein kinase 38-like [Homo sapiens (Human)]	Lys1	DTGHIYAMkILRK	-1.00087	-1.27468	2.17568	1.04735	1.12096	-1.05033	2.13157	1.13285	1.1062	NS	NS	ND
NEK1	UniRef100_Q96PY6	Serine/threonine-protein kinase Nek1 [Homo sapiens (Human)]	Lys2	DIkSQNIFLTK	1.36241	1.85899	-1.17665	1.20016	-1.11746	1.02302	1.53508	1.14048	1.5595	-1.7546	1.38585	-1.51344
NEK3	UniRef100_P51956	Serine/threonine-protein kinase Nek3 [Homo sapiens (Human)]	Activation Loop	SkNIFLTQNGK	-1.30318	1.79031	2.29683	1.76997	ND	-1.35488	1.56842	2.602	2.61393	3.16037	NS	2.17048
NEK6,NEK7	UniRef100_Q9HC98	Serine/threonine-protein kinase Nek6 [Homo sapiens (Human)]	Lys2	DIkPANVFITATGVVK	1.01124	2.01198	1.82271	1.53573	-1.40322	1.29056	1.99159	1.53658	ND	1.09555	ND	-1.12536
NEK7	UniRef100_Q8TDX7	Serine/threonine-protein kinase Nek7 [Homo sapiens (Human)]	Lys2	DIkPANVFITATGVVKLGDLGLGRFFSSK	1.39169	-1.62858	4.23544	-1.17738	-1.0275	ND	1.51401	1.32072	-1.14378	ND	1.14387	1.37376
NEK7	UniRef100_Q8TDX7	Serine/threonine-protein kinase Nek7 [Homo sapiens (Human)]	Lys1	AACLLDGVPVALkK	ND	1.52921	1.70509	1.92326	-1.42382	1.11592	1.92483	-1.32575	1.62532	ND	NS	-1.3607
NEK7	UniRef100_Q8TDX7	Serine/threonine-protein kinase Nek7 [Homo sapiens (Human)]	Activation Loop	FFSSkTTAAHSLVGTPYYMSPER	NS	ND	1.78402	ND	-1.40043	1.87187	2.48871	NS	NS	3.30972	ND	ND
NEK8	UniRef100_Q86SG6	Serine/threonine-protein kinase Nek8 [Homo sapiens (Human)]	Lys2	DLkTQNILLDK	1.80918	2.80605	2.74426	6.72163	1.58164	1.05149	1.43424	2.45669	ND	ND	ND	6.92227
NEK9	UniRef100_Q8TD19	Serine/threonine-protein kinase Nek9 n=1 Tax=Homo sapiens RepID=NEK9_HUMAN	Lys2	DIkTLNIFLTK	1.1147	1.03171	-1.18415	1.80358	1.3948	1.00894	1.33017	1.02335	1.51097	1.40735	1.22908	1.68901
NEK9	UniRef100_Q8TD19	Serine/threonine-protein kinase Nek9 n=1 Tax=Homo sapiens RepID=NEK9_HUMAN	Activation Loop	LGDYGLAkK	1.30512	1.11905	1.62395	2.09512	1.22039	-1.14974	1.30476	1.06402	1.00424	-1.07925	-1.05512	1.07222
NEK9	UniRef100_Q8TD19	Serine/threonine-protein kinase Nek9 n=1 Tax=Homo sapiens RepID=NEK9_HUMAN	Lys1	TEDDSLVVWkEVDLTR	1.18205	1.48106	1.17775	1.22713	ND	NS	1.84873	-1.05466	-2.76639	ND	NS	NS
NIM1	UniRef100_Q8IY84	Hypothetical protein MGC42105 [Homo sapiens (Human)]	Lys1	VAIkILDK	1.06173	ND	1.97756	ND	1.20263	1.36293	-1.01617	1.64077	2.60026	1.13311	1.15668	ND
NuaK1	UniRef100_O60285	NUAK family, SNF1-like kinase 1 [Homo sapiens (Human)]	Lys1	VVAIkSIR	4.23406	8.04173	6.90822	9.08379	7.03786	2.83291	1.64692	6.30621	ND	ND	ND	3.16052
NuaK1	UniRef100_O60285	NUAK family, SNF1-like kinase 1 [Homo sapiens (Human)]	Lys2	DLkLENILLDDNCNIK	5.45538	3.93617	4.06	2.46566	5.83927	1.5	-1.39874	1.77813	ND	ND	ND	ND
NuaK2	UniRef100_Q9H093	Hypothetical protein DKFZp434J037 [Homo sapiens (Human)]	Lys1	LVAIkSIR	-3.6943	-1.08235	-1.16101	4.83585	-1.09944	-1.82022	-1.16977	ND	8.7076	5.92647	1.64273	9.26488
OSR1	UniRef100_O95747	Serine/threonine-protein kinase OSR1 [Homo sapiens (Human)]	Lys2	DVkAGNILLGEDGSVQIADFGVSAFLATGGDITR	1.31703	2.05492	2.91814	-1.57814	ND	-1.01094	1.20418	1.09409	ND	1.46677	1.58028	1.59998
OSR1,STLK3	UniRef100_O95747	Serine/threonine-protein kinase OSR1 [Homo sapiens (Human)]	Activation Loop	kTFVGTPCWMAPEVMEQVR	2.02145	-1.20989	ND	1.65434	-1.42149	ND	ND	1.04675	ND	ND	2.11906	ND
p38a	UniRef100_Q16539	Mitogen-activated protein kinase 14 n=3 Tax=Eutheria RepID=MK14_HUMAN	Other	QELNkTIWEVPER	2.03637	4.09739	8.50365	15.0606	9.9863	1.89714	ND	5.44318	11.2344	ND	7.24089	3.17123
p38a	UniRef100_Q16539	Mitogen-activated protein kinase 14 n=3 Tax=Eutheria RepID=MK14_HUMAN	Lys2	DLkPSNLAVNEDCELK	-1.14853	ND	1.63118	1.78406	1.824	-1.49578	1.96427	ND	ND	3.12824	ND	3.87006
p38b	UniRef100_Q15759	Mitogen-activated protein kinase 11 n=2 Tax=Homo sapiens RepID=MK11_HUMAN	Other	QELNkTVWEVPQR	6.04308	7.66984	15.429	24.8072	7.41416	2.02957	2.4567	ND	10.9907	ND	11.9755	2.80726
p38d,p38g	UniRef100_P53778	Mitogen-activated protein kinase 12 [Homo sapiens (Human)]	Lys2	DLkPGNLAVNEDCELK	-1.93609	1.02464	1.02173	2.07996	1.43111	-1.9381	-1.18701	ND	ND	7.21018	ND	4.91246
p70S6K	UniRef100_P23443	Ribosomal protein S6 kinase 1 (EC 2.7.1.37) (S6K) (S6K1) (70 kDa ribosomal protein S6 kinase 1) (p70 S6 kinase alpha) (p70(S6K)-alpha) [Homo sapiens (Human)]	Lys2	DLkPENIMLNHQGHVK	1.84743	1.4674	7.50225	5.15929	2.73156	1.28991	1.53675	1.86254	ND	5.41023	7.39055	6.42694
p70S6K,p70S6Kb	UniRef100_P23443	Ribosomal protein S6 kinase 1 (EC 2.7.1.37) (S6K) (S6K1) (70 kDa ribosomal protein S6 kinase 1) (p70 S6 kinase alpha) (p70(S6K)-alpha) [Homo sapiens (Human)]	ATP Loop	GGYGkVFQVR	1.56648	1.49311	3.96301	3.96177	2.87636	ND	1.487	1.79106	7.08673	ND	4.45403	2.20722
p70S6Kb	UniRef100_Q9UBS0	Ribosomal protein S6 kinase 2 [Homo sapiens (Human)]	Lys2	DLkPENIMLSSQGHIK	ND	1.48393	3.18989	3.6381	1.63257	-1.7356	1.18026	ND	28.8529	ND	ND	12.011
PAN3	UniRef100_Q58A45	PAB-dependent poly(A)-specific ribonuclease subunit 3	ATP	VMDPTkILITGK	ND	ND	1.28953	1.62688	1.17878	1.31042	ND	1.7004	3.14813	ND	2.06952	3.18616
PCTAIRE1	UniRef100_Q00536	Serine/threonine-protein kinase PCTAIRE-1 [Homo sapiens (Human)]	Lys1	SKLTDNLVALkEIR	1.03339	-1.46825	ND	ND	-1.37394	-1.05128	-1.52542	ND	2.26739	1.48701	1.4851	3.87847
PCTAIRE1,PCTAIRE3	UniRef100_Q00536	Serine/threonine-protein kinase PCTAIRE-1 [Homo sapiens (Human)]	Lys2	DLkPQNLLINER	ND	1.21949	-1.46301	1.43612	-1.41323	-1.31439	1.75599	NS	1.65816	ND	1.71455	ND
PCTAIRE2	UniRef100_Q00537	Serine/threonine-protein kinase PCTAIRE-2 [Homo sapiens (Human)]	Lys2	DLkPQNLLINEK	-1.38299	1.34394	1.31579	ND	-1.15184	1.1272	2.11746	1.79468	ND	ND	ND	ND
PCTAIRE2,PCTAIRE3	UniRef100_Q00537	Serine/threonine-protein kinase PCTAIRE-2 [Homo sapiens (Human)]	Lys1	SKLTENLVALkEIR	1.15077	-1.06964	1.3136	ND	-1.37225	ND	1.06722	1.82775	ND	ND	1.28578	ND
PCTAIRE2,PCTAIRE3	UniRef100_Q00537	Serine/threonine-protein kinase PCTAIRE-2 [Homo sapiens (Human)]	Lys1	LTENLVALkEIR	-1.31529	-1.23116	ND	-1.01172	NS	1.67539	-1.00082	ND	ND	ND	ND	-1.47106
PDHK1	UniRef100_Q15118	[Pyruvate dehydrogenase [lipoamide]] kinase isozyme 1, mitochondrial precursor [Homo sapiens (Human)]	Other	SPGQPIQVVYVPSHLYHMVFELFkNAMR	1.32992	3.29244	-1.66797	1.45437	1.50056	ND	-1.42951	-1.33375	-2.18087	-1.95393	1.4399	1.6495
PDHK3	UniRef100_Q15120	[Pyruvate dehydrogenase [lipoamide]] kinase isozyme 3, mitochondrial precursor [Homo sapiens (Human)]	Other	APDKPIQVVYVPSHLFHMLFELFkNSMR	ND	ND	1.003	2.23292	-1.89879	1.06259	-1.02218	1.05572	ND	ND	-3.81164	ND
PDK1	UniRef100_O15530	3-phosphoinositide-dependent protein kinase 1 [Homo sapiens (Human)]	Lys1	EYAIkILEKR	1.98791	1.77356	2.6732	2.07183	1.84411	1.27026	-1.1849	1.81575	3.48303	ND	ND	2.97975
PDK1	UniRef100_O15530	3-phosphoinositide-dependent protein kinase 1 [Homo sapiens (Human)]	Lys1	EYAIkILEK	2.82965	1.12714	1.11161	2.35447	1.58359	ND	ND	ND	ND	-3.31583	NS	1.07527
PEK	UniRef100_Q9NZJ5	Eukaryotic translation initiation factor 2-alpha kinase 3 precursor [Homo sapiens (Human)]	Lys2	DLkPSNIFFTMDDVVK	-1.3212	-1.3241	ND	6.80329	1.65294	1.6092	1.48202	ND	2.2872	ND	ND	ND
PFTAIRE1	UniRef100_O94921	Serine/threonine-protein kinase PFTAIRE-1 n=1 Tax=Homo sapiens RepID=PFTK1_HUMAN	Lys2	DLkPQNLLISDTGELK	3.64537	4.99928	3.61213	6.77281	2.27078	1.83299	ND	1.18497	ND	ND	ND	ND
PFTAIRE1	UniRef100_O94921	Serine/threonine-protein kinase PFTAIRE-1 n=1 Tax=Homo sapiens RepID=PFTK1_HUMAN	Lys1	LVALkVIR	ND	4.44046	2.67404	4.63743	2.05385	1.3671	-1.24785	2.96635	1.09264	1.54761	NS	-1.97045
PHKg1	UniRef100_Q16816	Phosphorylase b kinase gamma catalytic chain, skeletal muscle isoform n=2 Tax=Homo sapiens RepID=PHKG1_HUMAN	Lys1	CIHKPTSQEYAVkVIDVTGGGSFSPEEVR	ND	ND	-1.16913	ND	-1.36887	ND	2.63139	-1.27427	3.50147	-1.27291	ND	3.08137
PHKg1	UniRef100_Q16816	Phosphorylase b kinase gamma catalytic chain, skeletal muscle isoform n=2 Tax=Homo sapiens RepID=PHKG1_HUMAN	Lys2	DLkPENILLDDNMNIK	1.12549	-1.10634	-1.23672	ND	ND	-1.35749	-1.10894	NS	1.79142	1.06345	ND	ND
PHKg2	UniRef100_P15735	Phosphorylase b kinase gamma catalytic chain, testis/liver isoform [Homo sapiens (Human)]	Lys1	ATGHEFAVkIMEVTAER	2.29256	1.35315	ND	7.99282	5.68071	NS	-1.28727	2.81914	ND	ND	2.28745	NS
PI4KA,PI4KAP2	UniRef100_P42356	Phosphatidylinositol 4-kinase alpha n=2 Tax=Homo sapiens RepID=PI4KA_HUMAN	ATP	SGTPMQSAAkAPYLAK	2.47934	2.19989	1.5804	4.47681	2.19126	-1.03291	1.19364	1.21231	1.56275	-1.84495	-1.37275	1.84054
PI4KB	UniRef100_Q9UBF8	Phosphatidylinositol 4-kinase beta n=2 Tax=Homo sapiens RepID=PI4KB_HUMAN	ATP	VPHTQAVVLNSkDK	1.40634	2.70817	2.75306	4.86985	1.99011	-1.45061	-1.22976	2.21665	3.0219	2.17428	1.79346	3.35571
PIK3C2B	UniRef100_O00750	Phosphatidylinositol-4-phosphate 3-kinase C2 domain-containing beta polypeptide [Homo sapiens]	ATP	VIFkCGDDLRQDMLTLQMIR	-1.44407	-1.95639	ND	-1.24114	ND	ND	-1.4041	ND	2.82373	1.13766	ND	ND
PIK3C3	UniRef100_Q8NEB9	Phosphatidylinositol 3-kinase catalytic subunit type 3 [Homo sapiens (Human)]	ATP	TEDGGKYPVIFkHGDDLRQDQLILQIISLMDK	1.02001	1.13186	1.58069	2.76846	1.63908	-1.08942	1.28177	1.40451	1.59336	1.48277	1.74397	2.24159
PIK3C3	UniRef100_Q8NEB9	Phosphatidylinositol 3-kinase catalytic subunit type 3 [Homo sapiens (Human)]	ATP	TEDGGKYPVIFkHGDDLR	1.00995	1.55772	1.27405	2.56935	2.42746	-1.71284	1.39199	1.40348	1.27387	1.40466	1.57371	2.12707
PIK3CA	UniRef100_P42336	Phosphatidylinositol-4,5-bisphosphate 3-kinase catalytic subunit alpha isoform n=2 Tax=Homo sapiens RepID=PK3CA_HUMAN	ATP	RPLWLNWENPDIMSELLFQNNEIIFkNGDDLRQDMLTLQIIR	3.70383	-1.35103	1.58029	2.20786	1.60633	-1.00388	-1.28708	1.48587	-1.09692	1.65407	1.58141	-1.0022
PIK3CB	UniRef100_P42338	Phosphatidylinositol-4,5-bisphosphate 3-kinase catalytic subunit beta isoform [Homo sapiens (Human)]	ATP	VFGEDSVGVIFkNGDDLRQDMLTLQMLR	1.29727	1.21068	2.70818	3.7259	2.49204	-1.03721	2.09575	2.29209	3.34494	2.50822	3.68209	6.23541
PIK3CD	UniRef100_Q5SR50	Phosphoinositide-3-kinase, catalytic, delta polypeptide	ATP	TKVNWLAHNVSkDNRQ	2.55752	1.59909	2.43251	3.19747	2.51172	-1.02078	1.78419	1.4772	1.16206	1.28782	1.25246	-1.02742
PIP4K2A	UniRef100_P48426	Phosphatidylinositol-4-phosphate 5-kinase type II alpha (EC 2.7.1.68) (1-phosphatidylinositol-4-phosphate 5-kinase 2-alpha) (PtdIns(4)P-5- kinase isoform 2-alpha) (PIP5KII-alpha) (Diphosphoinositide kinase 2- alpha) (PtdIns(4)P-5-kinase B isoform) (PIP5KI	ATP	ELPTLkDNDFINEGQK	2.19761	2.3579	-1.48983	2.11018	3.0009	1.06758	-1.16706	1.24782	ND	-1.04586	1.21726	2.17758
PIP4K2A	UniRef100_P48426	Phosphatidylinositol-4-phosphate 5-kinase type II alpha (EC 2.7.1.68) (1-phosphatidylinositol-4-phosphate 5-kinase 2-alpha) (PtdIns(4)P-5- kinase isoform 2-alpha) (PIP5KII-alpha) (Diphosphoinositide kinase 2- alpha) (PtdIns(4)P-5-kinase B isoform) (PIP5KI	ATP	YIIkTITSEDVAEMHNILK	ND	1.16935	1.32329	2.46277	1.58411	-1.21768	-1.42577	ND	2.60698	1.44068	1.14881	ND
PIP4K2A	UniRef100_P48426	Phosphatidylinositol-4-phosphate 5-kinase type II alpha (EC 2.7.1.68) (1-phosphatidylinositol-4-phosphate 5-kinase 2-alpha) (PtdIns(4)P-5- kinase isoform 2-alpha) (PIP5KII-alpha) (Diphosphoinositide kinase 2- alpha) (PtdIns(4)P-5-kinase B isoform) (PIP5KI	ATP	AKELPTLkDNDFINEGQK	2.13791	2.15618	1.09071	5.36129	ND	ND	1.20344	2.10509	2.3969	ND	ND	ND
PIP4K2C	UniRef100_Q8TBX8	Phosphatidylinositol-5-phosphate 4-kinase type-2 gamma n=1 Tax=Homo sapiens RepID=PI42C_HUMAN	ATP	VkELPTLK	1.53262	1.11591	1.84649	4.11026	2.87362	1.40445	-1.10203	1.67356	5.67429	ND	4.38836	6.01631
PIP4K2C	UniRef100_Q8TBX8	Phosphatidylinositol-5-phosphate 4-kinase type-2 gamma n=1 Tax=Homo sapiens RepID=PI42C_HUMAN	ATP	TLVIkEVSSEDIADMHSNLSNYHQYIVK	1.13299	-1.4506	ND	3.43969	1.64955	NS	-1.45488	ND	3.94764	NS	3.41184	2.81151
PIP4K2C	UniRef100_Q8TBX8	Phosphatidylinositol-5-phosphate 4-kinase type-2 gamma n=1 Tax=Homo sapiens RepID=PI42C_HUMAN	ATP	VKELPTLkDMDFLNK	1.24287	1.056	1.68262	2.21089	3.0674	NS	-1.12436	1.79894	ND	3.14828	3.44751	4.79486
PIP5K3	UniRef100_Q9Y2I7	FYVE finger-containing phosphoinositide kinase (EC 2.7.1.68) (1- phosphatidylinositol-4-phosphate 5-kinase) (Phosphatidylinositol-3- phosphate 5-kinase type III) (PIP5K) (PtdIns(4)P-5-kinase) [Homo sapiens (Human)]	ATP	GGkSGAAFYATEDDRFILK	NS	3.33371	ND	ND	ND	1.44121	1.1509	3.47239	5.3469	3.55111	2.45712	ND
PITSLRE	UniRef100_P21127	PITSLRE serine/threonine-protein kinase CDC2L1 [Homo sapiens (Human)]	Lys2	DLkTSNLLLSHAGILK	ND	3.12971	2.97086	ND	7.88086	-1.3005	-1.19016	ND	ND	4.80285	4.34045	6.54449
PKCa,PKCb	UniRef100_P17252	Protein kinase C alpha type n=2 Tax=Homo sapiens RepID=KPCA_HUMAN	Lys2	DLkLDNVMLDSEGHIK	ND	1.15485	NS	ND	-1.78121	-1.70504	-1.21301	-1.22493	1.23319	NS	NS	4.77811
PKCi	UniRef100_P41743	Protein kinase C iota type [Homo sapiens (Human)]	Lys1	IYAMkVVK	2.92637	1.37313	3.76241	7.64195	1.65885	1.38805	1.04678	ND	4.75211	7.75666	5.16067	2.15049
PKCt	UniRef100_Q04759	Protein kinase C theta type [Homo sapiens (Human)]	ATP Loop	GSFGkVFLAEFK	1.20647	ND	1.22598	1.14119	-1.07833	ND	-2.20797	ND	-1.27205	-1.15552	ND	-1.00023
PKD1	UniRef100_Q15139	Serine/threonine-protein kinase D1 n=1 Tax=Homo sapiens RepID=KPCD1_HUMAN	Lys1	DVAIkIIDK	4.25534	8.99388	4.85319	6.81623	2.81324	1.01888	1.88974	4.36447	1.49814	1.27761	NS	ND
PKD1,PKD2	UniRef100_Q15139	Serine/threonine-protein kinase D1 n=1 Tax=Homo sapiens RepID=KPCD1_HUMAN	Lys2	NIVHCDLkPENVLLASADPFPQVK	3.60414	2.85636	5.75229	12.5795	2.61467	1.04698	ND	4.02383	ND	4.1276	ND	ND
PKD2	UniRef100_Q9BZL6	Protein kinase D2 [Homo sapiens (Human)]	Lys1	DVAVkVIDK	2.65945	3.37318	3.34222	16.6789	3.24587	1.033	-1.58069	ND	1.80679	3.43779	ND	2.47891
PKD3	UniRef100_O94806	Protein kinase D3 [Homo sapiens (Human)]	Lys1	DVAIkVIDK	2.46293	4.11547	3.83759	5.82391	3.56624	1.62761	1.80669	NS	2.31542	ND	NS	1.75373
PKG1	UniRef100_P14619	cGMP-dependent protein kinase 1, beta isozyme [Homo sapiens (Human)]	Lys2	DLkPENLILDHR	1.63839	4.07688	NS	1.24443	1.00135	-1.2737	NS	NS	ND	ND	NS	1.19076
PKN1	UniRef100_Q16512	Protein kinase N1 [Homo sapiens (Human)]	Lys2	DLkLDNLLLDTEGYVK	2.68906	ND	-1.73459	4.11014	1.93156	ND	ND	-1.08518	ND	ND	ND	-2.65882
PKN1	UniRef100_Q16512	Protein kinase N1 [Homo sapiens (Human)]	Lys1	VLLSEFRPSGELFAIkALK	5.4772	1.71755	3.50576	ND	1.9416	ND	ND	NS	1.44733	ND	ND	1.31197
PKN2	UniRef100_Q16513	Protein kinase N2 [Homo sapiens (Human)]	Lys2	DLkLDNLLLDTEGFVK	3.04294	1.23228	3.62371	3.73101	2.38617	-1.02032	-1.25674	3.60579	5.48662	NS	1.68444	2.32197
PKR	UniRef100_P19525	Interferon-induced, double-stranded RNA-activated protein kinase [Homo sapiens (Human)]	Activation Loop	IGDFGLVTSLkNDGKR	-1.41238	1.41001	ND	2.39065	ND	ND	-1.00353	-1.71213	ND	ND	2.85585	1.59698
PKR	UniRef100_P19525	Interferon-induced, double-stranded RNA-activated protein kinase [Homo sapiens (Human)]	Lys2	DLkPSNIFLVDTK	1.31216	2.01939	3.69682	4.65038	2.52298	1.07564	1.86606	2.68389	ND	2.84849	4.08703	3.02367
PLK1	UniRef100_P53350	Serine/threonine-protein kinase PLK1 [Homo sapiens (Human)]	Lys1	EVFAGkIVPK	1.58977	3.41274	9.58265	26.8621	10.6784	1.61687	9.64523	10.5233	31.7701	16.487	9.46255	4.26309
PLK1	UniRef100_P53350	Serine/threonine-protein kinase PLK1 [Homo sapiens (Human)]	Lys2	DLkLGNLFLNEDLEVK	-1.14465	9.6	7.09	9.48148	2.24071	1.61568	5.54259	ND	ND	8.71805	2.68211	ND
PLK1	UniRef100_P53350	Serine/threonine-protein kinase PLK1 [Homo sapiens (Human)]	Lys1	CFEISDADTkEVFAGKIVPK	1.59645	3.37418	13.6962	12.6965	6.79842	1.74281	7.26943	ND	ND	13.5873	7.63507	ND
PLK1	UniRef100_P53350	Serine/threonine-protein kinase PLK1		CFEISDADNKVVFAGkIVPK	1.33308	ND	16.0388	24.2806	ND	2.56923	18.794	10.6834	18.9803	25.0932	7.2202	1.57434
PRKACB	UniRef100_P22694	cAMP-dependent protein kinase catalytic subunit beta	Lys2	DLkPENLLIDHQGYIQ	1.77632	2.46068	3.82666	4.02675	2.10266	2.01279	1.05793	ND	1.58969	ND	1.2774	-1.26171
PRP4	UniRef100_Q13523	Serine/threonine-protein kinase PRP4 homolog [Homo sapiens (Human)]	Other	AAGIGKDFkENPNLR	1.71626	3.62335	6.20766	16.5401	5.71316	-1.09484	1.71941	5.23733	8.90864	11.4778	2.70222	2.85111
PRP4	UniRef100_Q13523	Serine/threonine-protein kinase PRP4 homolog [Homo sapiens (Human)]	Lys2	CNILHADIkPDNILVNESK	2.12167	1.71548	2.89845	4.69496	3.94922	1.52537	ND	1.04487	ND	6.33493	ND	3.14875
PRPK	UniRef100_Q96S44	TP53-regulating kinase [Homo sapiens (Human)]	ATP Loop	FLSGLELVkQGAEAR	1.6383	1.41527	1.73898	4.503	2.16842	-1.12986	-1.23435	ND	ND	1.31813	2.23043	2.4932
QSK	UniRef100_Q9Y2K2	Serine/threonine-protein kinase QSK n=2 Tax=Homo sapiens RepID=QSK_HUMAN	Lys2	DLkAENLLLDANLNIK	1.76185	-1.3915	1.36861	1.5224	-1.44842	ND	1.26961	-1.5615	ND	-1.25461	ND	ND
QSK	UniRef100_Q9Y2K2	Serine/threonine-protein kinase QSK n=2 Tax=Homo sapiens RepID=QSK_HUMAN	Lys1	VAIkIIDKTQLDEENLKK	1.80747	-1.17766	1.39634	3.18403	1.64321	-1.33505	NS	-2.85599	NS	NS	1.39395	1.18675
QSK	UniRef100_Q9Y2K2	Serine/threonine-protein kinase QSK n=2 Tax=Homo sapiens RepID=QSK_HUMAN	Lys1	VAIkIIDK	1.27188	1.52765	1.1512	2.16305	1.76519	1.13009	1.7707	1.25678	1.51568	-1.16797	1.28833	ND
RIPK1	UniRef100_Q13546	Receptor-interacting serine/threonine-protein kinase 2 [Homo sapiens (Human)]	Lys2	DLkPENILVDNDFHIK	ND	1.3635	ND	8.57974	2.17671	-1.27188	NS	-1.05675	-2.16504	1.69838	NS	1.88078
RIPK2	UniRef100_O43353	Receptor-interacting serine/threonine-protein kinase 2 [Homo sapiens (Human)]	Lys2	ILHEIALGVNYLHNMTPPLLHHDLkTQNILLDNEFHVK	-1.1458	ND	1.88085	2.52426	2.71175	1.21073	1.86188	ND	ND	NS	ND	1.95915
RIPK2	UniRef100_O43353	Receptor-interacting serine/threonine-protein kinase 2 [Homo sapiens (Human)]	Activation Loop	IADFGLSkWR	-1.02641	NS	ND	NS	1.63641	NS	1.07613	NS	1.582	NS	NS	5.06852
RIPK3	UniRef100_Q9Y572	Receptor-interacting serine/threonine-protein kinase 3 n=1 Tax=Homo sapiens RepID=RIPK3_HUMAN	Lys2	DLkPSNVLLDPELHVK	-2.51337	-1.90451	2.08499	1.39207	-2.99821	-4.3709	ND	2.38651	ND	1.6231	NS	-1.10355
ROCK1	UniRef100_Q13464	Rho-associated protein kinase 1 [Homo sapiens (Human)]	Other	kLQLELNQER	2.20248	2.15485	2.09645	6.65373	2.89192	1.26417	1.47717	ND	1.36687	ND	ND	-1.02816
ROCK1,ROCK2	UniRef100_O75116	Rho-associated protein kinase 2 [Homo sapiens (Human)]	Lys2	DVkPDNMLLDK	2.54719	1.65032	2.15536	6.01111	2.63004	1.24312	1.03573	ND	2.89236	3.24188	1.96327	2.1058
ROCK1,ROCK2	UniRef100_O75116	Rho-associated protein kinase 2 [Homo sapiens (Human)]	Lys1	VYAMkLLSK	1.76897	1.28927	2.1848	11.0429	2.09822	-1.42299	-1.40707	NS	4.14894	ND	ND	2.99538
RON	UniRef100_Q04912	Macrophage-stimulating protein receptor precursor (EC 2.7.1.112) (MSP receptor) (p185-Ron) (CDw136 antigen) [Contains: Macrophage- stimulating protein receptor alpha chain; Macrophage-stimulating protein receptor beta chain] [Homo sapiens (Human)]	Lys1	IQCAIkSLSR	2.87542	1.20541	2.77843	4.44356	2.43645	-1.79581	1.42136	NS	2.1616	1.6861	1.45215	4.2431
RSK1 domain1	UniRef100_Q15418	Ribosomal protein S6 kinase alpha 1 [Homo sapiens (Human)]	Lys1	VTRPDSGHLYAMkVLK	-2.12675	-1.64385	1.65532	3.14135	ND	-2.16479	1.00939	2.08462	ND	ND	ND	1.55726
RSK1 domain1	UniRef100_Q15418	Ribosomal protein S6 kinase alpha 1 [Homo sapiens (Human)]	Activation Loop	LTDFGLSkEAIDHEKK	-1.37498	1.29718	2.26462	5.73386	2.85534	-1.98354	1.2583	1.53357	1.87239	1.56789	1.59252	1.77082
RSK1 domain1	UniRef100_Q15418	Ribosomal protein S6 kinase alpha 1 [Homo sapiens (Human)]	Lys2	DLKPENILLDEEGHIKLTDFGLSkEAIDHEK	2.28814	1.56132	3.66322	7.51201	1.2954	-1.65161	1.37613	2.22373	ND	-1.0932	ND	1.94744
RSK1 domain2	UniRef100_Q15418	Ribosomal protein S6 kinase alpha 1 [Homo sapiens (Human)]	Lys2	DLkPSNILYVDESGNPECLR	ND	1.75762	1.54251	5.73447	ND	-2.09205	-1.49897	ND	ND	ND	ND	1.33205
RSK1,RSK2,RSK3 domain1	UniRef100_Q15418	Ribosomal protein S6 kinase alpha 1 [Homo sapiens (Human)]	Lys2	DLkPENILLDEEGHIK	-1.12481	1.28289	1.51156	2.56109	1.569	-1.47327	-1.03942	1.66269	ND	ND	ND	-1.89521
RSK1,RSK3	UniRef100_Q15418	Ribosomal protein S6 kinase alpha 1 [Homo sapiens (Human)]		SkRDPSEEIEILLR	1.8182	-1.18916	1.02546	1.45288	1.02921	ND	1.06651	-1.3052	ND	-2.86773	ND	ND
RSK2 domain1	UniRef100_P51812	Ribosomal protein S6 kinase alpha 3 [Homo sapiens (Human)]	ATP Loop	VLGQGSFGkVFLVK	-1.11179	-1.16429	1.43836	2.27063	2.61223	1.03161	ND	1.80091	1.36776	6.28078	ND	3.66076
RSK2 domain1	UniRef100_P51812	Ribosomal protein S6 kinase alpha 3 [Homo sapiens (Human)]	Lys2	DLkPENILLDEEGHIKLTDFGLSKESIDHEK	1.44688	-1.09867	3.22845	8.76474	2.24854	ND	ND	ND	ND	1.83333	ND	ND
RSK2 domain1	UniRef100_P51812	Ribosomal protein S6 kinase alpha 3 [Homo sapiens (Human)]	Activation Loop	LTDFGLSkESIDHEKK	-1.03408	1.04888	1.84808	7.20118	4.29579	-1.39574	1.28097	-1.44933	3.27433	6.24678	1.25069	4.17541
RSK2 domain2	UniRef100_P51812	Ribosomal protein S6 kinase alpha 3 [Homo sapiens (Human)]	Lys2	DLkPSNILYVDESGNPESIR	1.00866	1.21723	-1.11775	3.68964	1.13561	1.10062	1.01882	-2.54839	ND	2.7889	ND	2.02688
RSK2 domain2	UniRef100_P51812	Ribosomal protein S6 kinase alpha 3 [Homo sapiens (Human)]	Protein Kinase Domain	SkRDPTEEIEILLR	1.06255	-2.19471	ND	2.27988	NS	ND	1.23577	NS	1.02319	ND	ND	NS
RSK3 domain1	UniRef100_Q15349	Ribosomal protein S6 kinase alpha-2 n=2 Tax=Homo sapiens RepID=KS6A2_HUMAN	Lys2	DLkPENILLDEEGHIKITDFGLSK	-1.18025	-1.64956	2.189	5.21634	1.70547	-1.4643	1.35791	ND	3.39555	3.30016	2.07258	1.73111
RSK3 domain1	UniRef100_Q15349	Ribosomal protein S6 kinase alpha-2 n=2 Tax=Homo sapiens RepID=KS6A2_HUMAN	Activation Loop	ITDFGLSkEAIDHDKR	4.01893	-1.22955	ND	1.99784	2.30148	ND	5.21584	NS	1.1127	NS	3.52632	ND
RSK3 domain2	UniRef100_Q15349	Ribosomal protein S6 kinase alpha-2 n=2 Tax=Homo sapiens RepID=KS6A2_HUMAN	Lys2	DLkPSNILYR	2.48669	-1.06085	2.54627	2.1702	1.10012	2.93354	2.57968	-1.6365	ND	ND	ND	ND
RSKL1 domain1	UniRef100_Q96S38	Ribosomal protein S6 kinase delta-1 n=2 Tax=Homo sapiens RepID=KS6C1_HUMAN	Protein Kinase Domain	VLGVIDkVLLVMDTR	3.48839	1.41778	3.00305	7.27912	2.31829	-1.21984	1.88545	3.07797	3.40685	1.74593	1.30512	2.16673
SGK2	UniRef100_Q9HBY8	Serine/threonine-protein kinase Sgk2 [Homo sapiens (Human)]	Lys1	RKSDGAFYAVkVLQK	-6.20104	-7.00806	-3.4389	-3.94356	NS	-2.59444	-3.07467	-3.81919	4.19707	ND	1.04755	-1.14275
SGK2	UniRef100_Q9HBY8	Serine/threonine-protein kinase Sgk2 [Homo sapiens (Human)]	Lys1	KSDGAFYAVkVLQK	-21.4944	-6.91341	ND	ND	NS	ND	-11.8716	-3.89307	3.55083	-1.08074	NS	NS
SGK3	UniRef100_Q96BR1	Serine/threonine-protein kinase Sgk3 [Homo sapiens (Human)]	Lys1	FYAVkVLQK	1.11698	1.10903	1.40728	3.24862	2.39467	-1.08862	1.18694	ND	3.15341	1.92821	ND	3.00105
SGK3	UniRef100_Q96BR1	Serine/threonine-protein kinase Sgk3 [Homo sapiens (Human)]	Lys2	IVYRDLkPENILLDSVGHVVLTDFGLCK	2.82164	1.2619	1.93821	3.95783	2.485	-1.29817	2.51863	NS	3.28703	1.17843	1.25146	3.18535
SgK496	UniRef100_Q6XUX3	Dusty protein kinase [Homo sapiens (Human)]	Lys1	GQYGVVYLCDNWGGHFPCALkSVVPPDEKHWNDLALEFHYMR		ND	ND	-2.06225	1.18674	ND	1.39364	ND	-1.31895	ND	ND	1.77318
skMLCK	UniRef100_Q9H1R3	Myosin light chain kinase 2, skeletal/cardiac muscle n=1 Tax=Homo sapiens RepID=MYLK2_HUMAN	Lys2	VLHLDLkPENILCVNTTGHLVK	-1.34239	ND	1.96834	-1.06188	2.09161	1.20042	ND	-1.37124	ND	ND	ND	ND
SLK	UniRef100_Q9H2G2	CTCL tumor antigen se20-9 [Homo sapiens (Human)]	Lys2	DLkAGNILFTLDGDIK	-1.17983	2.28101	4.84957	3.47904	2.17322	1.29545	1.95482	ND	3.0107	1.06719	2.28252	2.28989
SLK	UniRef100_Q9H2G2	CTCL tumor antigen se20-9 [Homo sapiens (Human)]	Lys1	ETSVLAAAkVIDTK	NS	1.20021	1.35606	2.11609	1.28434	1.17138	NS	1.54291	-1.08843	ND	1.04462	-2.34793
SLK	UniRef100_Q9H2G2	CTCL tumor antigen se20-9 [Homo sapiens (Human)]	Lys1	AQNKETSVLAAAkVIDTK	1.686	1.664	3.8801	3.82445	1.76226	-1.05294	1.45057	2.49004	ND	1.43968	ND	1.45253
SMG1	UniRef100_Q96Q15	Serine/threonine-protein kinase SMG1 n=4 Tax=Homo sapiens RepID=SMG1_HUMAN	Other	DTVTIHSVGGTITILPTKTkPK	1.88415	2.40644	1.84059	5.81926	2.68365	-1.19621	ND	ND	ND	2.24153	2.47745	4.57501
SMG1	UniRef100_Q96Q15	Serine/threonine-protein kinase SMG1 n=4 Tax=Homo sapiens RepID=SMG1_HUMAN	Other	SYPYLFkGLEDLHLDER	1.54834	7.83134	1.18526	ND	-1.50525	ND	1.34812	1.99601	ND	2.75637	-1.04435	ND
smMLCK	UniRef100_Q15746	Myosin light chain kinase, smooth muscle and non-muscle isozymes (EC 2.7.1.117) (MLCK) [Contains: Telokin (Kinase-related protein) (KRP)] [Homo sapiens (Human)]	Lys1	VWAGkFFK	-1.22899	-1.59165	ND	-2.40299	ND	2.28813	2.48066	-2.31022	-6.08975	ND	-5.08232	-20.2497
smMLCK	UniRef100_Q15746	Myosin light chain kinase, smooth muscle and non-muscle isozymes (EC 2.7.1.117) (MLCK) [Contains: Telokin (Kinase-related protein) (KRP)] [Homo sapiens (Human)]	ATP Loop	LGSGkFGQVFR	NS	-1.52294	-1.25281	-1.52006	-2.33333	1.73392	1.9118	-3.34581	-3.05499	ND	-3.30844	-20.1195
smMLCK	UniRef100_Q15746	Myosin light chain kinase, smooth muscle and non-muscle isozymes (EC 2.7.1.117) (MLCK) [Contains: Telokin (Kinase-related protein) (KRP)] [Homo sapiens (Human)]	Lys2	QGIVHLDLkPENIMCVNK	1.60102	-1.5519	ND	NS	-1.92994	ND	2.10276	ND	-2.93146	-5.30536	-2.92574	-14.3124
SNRK	UniRef100_Q9NRH2	SNF-related serine/threonine-protein kinase [Homo sapiens (Human)]	Lys1	VAVkVIDKTKLDTLATGHLFQEVR	1.6214	ND	3.54564	3.98935	5.36504	1.90009	1.34295	ND	ND	ND	ND	2.01082
SRC	UniRef100_P12931	Proto-oncogene tyrosine-protein kinase Src n=1 Tax=Homo sapiens RepID=SRC_HUMAN	Lys1	VAIkTLKPGTMSPEAFLQEAQVMKK	-1.37428	-1.19231	1.11867	1.38676	-1.65857	-1.06348	3.85213	1.19675	1.58128	-1.04618	ND	1.08557
SRC	UniRef100_P12931	Proto-oncogene tyrosine-protein kinase Src n=1 Tax=Homo sapiens RepID=SRC_HUMAN	Lys1	VAIkTLKPGTMSPEAFLQEAQVMK	-1.10193	-1.65561	ND	-1.08908	-1.75193	-1.76854	-1.48274	ND	ND	-1.55138	-1.00183	ND
SRPK1	UniRef100_Q96SB4	Serine/threonine-protein kinase SRPK1 n=1 Tax=Homo sapiens RepID=SRPK1_HUMAN	Lys2	IIHTDIkPENILLSVNEQYIR	1.24196	2.38727	3.0342	12.1485	5.48817	-1.07645	1.10034	-1.94851	ND	8.51862	2.40397	-1.15776
SRPK1,SRPK2	UniRef100_Q96SB4	Serine/threonine-protein kinase SRPK1 n=1 Tax=Homo sapiens RepID=SRPK1_HUMAN	Lys1	FVAMkVVK	2.43407	4.8902	2.15338	7.36371	2.59995	-1.22291	1.05364	ND	5.02758	ND	1.78606	3.59522
STLK3	UniRef100_Q9UEW8	STE20/SPS1-related proline-alanine-rich protein kinase [Homo sapiens (Human)]	Lys2	DLkAGNILLGEDGSVQIADFGVSAFLATGGDVTR	-1.41642	1.45437	3.56156	3.84472	1.55766	-1.26656	1.04402	1.72134	2.41296	1.03442	1.12411	2.99886
STLK5	UniRef100_Q7RTN6	STE20-related adaptor protein [Homo sapiens (Human)]	Activation Loop	YSVkVLPWLSPEVLQQNLQGYDAK	1.32036	-2.87567	2.12079	1.13972	2.63145	1.01794	1.15918	1.57429	1.86589	-1.06314	2.98508	6.92031
STLK5	UniRef100_Q7RTN6	STE20-related adaptor protein [Homo sapiens (Human)]	Lys2	SVkASHILISVDGK	2.24267	1.58099	1.46316	4.64271	4.75814	-1.26497	2.17539	2.68886	ND	ND	ND	3.52359
STLK6	UniRef100_Q9C0K7	Serine/threonine-protein kinase ALS2CR2 [Homo sapiens (Human)]	Lys1	HTPTGTLVTIkITNLENCNEER	-1.25188	-1.09765	ND	1.65849	-1.2317	ND	-1.78414	-1.41828	1.19644	ND	ND	1.70326
SYK	UniRef100_P43405	Tyrosine-protein kinase SYK [Homo sapiens (Human)]	Lys1	TVAVkILK	1.2847	-1.56261	1.32259	4.52649	3.28269	-1.08898	-1.3733	1.93462	3.11943	2.37539	1.87502	2.1903
SYK	UniRef100_P43405	Tyrosine-protein kinase SYK [Homo sapiens (Human)]	Activation Loop	AQTHGkWPVK	-1.19688	1.75262	3.0236	7.45293	3.36732	-1.42022	1.04942	2.40183	6.0226	3.99832	2.61089	6.33663
SYK	UniRef100_P43405	Tyrosine-protein kinase SYK [Homo sapiens (Human)]	Lys1	TVAVkILKNEANDPALKDELLAEANVMQQLDNPYIVR	1.01135	-1.55586	1.36962	2.75358	6.27378	-1.2498	1.13787	2.80716	4.2365	2.62683	ND	2.19939
TAO1,TAO3	UniRef100_Q9H2K8	Serine/threonine-protein kinase TAO3 [Homo sapiens (Human)]	Lys2	DIkAGNILLTEPGQVK	1.58041	2.25018	1.25968	3.81282	3.44498	-1.09319	-1.45867	2.35512	ND	ND	ND	3.2428
TAO2	UniRef100_Q9UL54	Serine/threonine-protein kinase TAO2 n=2 Tax=Homo sapiens RepID=TAOK2_HUMAN	Lys2	DVkAGNILLSEPGLVK	ND	3.87815	2.41402	4.4235	2.04714	1.04344	-1.11458	2.6107	ND	NS	2.24244	1.61335
TBK1	UniRef100_Q9UHD2	Serine/threonine-protein kinase TBK1 [Homo sapiens (Human)]	Lys1	TGDLFAIkVFNNISFLRPVDVQMR	2.68983	-1.01451	2.01859	5.03707	1.94291	-1.01502	1.86229	2.37257	3.05454	1.60331	1.27493	1.85299
TGFbR2	UniRef100_P37173	TGF-beta receptor type-2 n=2 Tax=Homo sapiens RepID=TGFR2_HUMAN	Activation Loop	DLkSSNILVK	2.86239	1.98057	2.04656	5.39058	1.74878	1.15296	1.36333	ND	ND	ND	ND	2.84179
TLK1	UniRef100_Q9UKI8	Serine/threonine-protein kinase tousled-like 1 [Homo sapiens (Human)]	Lys2	YLNEIKPPIIHYDLkPGNILLVDGTACGEIK	1.17741	2.30852	2.43732	3.1016	2.21766	1.27438	1.22152	1.52811	ND	3.33311	2.98661	1.95735
TLK1	UniRef100_Q9UKI8	Serine/threonine-protein kinase tousled-like 1 [Homo sapiens (Human)]	Lys1	YAAVkIHQLNK	1.47438	1.11434	3.5779	5.06003	2.28858	1.55568	1.01128	2.66333	2.49417	3.9549	NS	3.18629
TLK2	UniRef100_Q86UE8	Serine/threonine-protein kinase tousled-like 2 [Homo sapiens (Human)]	Lys1	YVAVkIHQLNK	2.12439	2.57596	1.95219	4.28283	1.92932	1.37043	1.11098	1.9706	6.1261	3.6496	NS	2.40605
ULK1	UniRef100_O75385	Serine/threonine-protein kinase ULK1 [Homo sapiens]	Lys1	HDLEVAVkCINKK	-1.14088	ND	ND	3.07935	ND	ND	1.56947	1.48929	1.77172	-1.01563	ND	1.30466
ULK1	UniRef100_O75385	Serine/threonine-protein kinase ULK1 [Homo sapiens]	Lys2	DLkPQNILLSNPAGR	NS	ND	1.57893	2.62733	1.27332	1.00627	2.01035	ND	ND	NS	NS	1.53871
ULK3	UniRef100_Q6PHR2	Unc-51-like kinase 3 [Homo sapiens (Human)]	Lys1	EVVAIkCVAK	1.81933	1.20572	1.81874	4.03042	1.65638	-1.43165	-1.38667	ND	1.62632	ND	1.40451	1.47085
ULK3	UniRef100_Q6PHR2	Unc-51-like kinase 3 [Homo sapiens (Human)]	Lys2	NISHLDLkPQNILLSSLEKPHLK	1.82605	1.59002	2.9064	ND	ND	-1.29239	1.23406	ND	ND	NS	ND	2.49447
VRK2	UniRef100_Q86Y07	Serine/threonine-protein kinase VRK2 [Homo sapiens (Human)]	Lys2	MLDVLEYIHENEYVHGDIkAANLLLGYK	1.45649	-3.43901	ND	NS	NS	-1.68642	NS	ND	3.40912	NS	3.47545	NS
Wnk1,Wnk2	UniRef100_Q9Y3S1	Serine/threonine-protein kinase WNK2 [Homo sapiens (Human)]	ATP Loop	GSFkTVYK	1.35166	1.7975	1.90466	8.20464	-1.27702	1.27927	1.61217	1.44396	-1.08003	-1.13989	-1.77653	-1.451
Wnk1,Wnk2,Wnk3	UniRef100_Q9Y3S1	Serine/threonine-protein kinase WNK2 [Homo sapiens (Human)]	Lys2	DLkCDNIFITGPTGSVK	-1.13329	2.24213	1.6178	3.75841	-1.64057	1.05278	-1.75324	-1.14949	ND	ND	ND	-1.66038
Wnk1,Wnk2,Wnk4	UniRef100_Q9Y3S1	Serine/threonine-protein kinase WNK2 [Homo sapiens (Human)]	Activation Loop	IGDLGLATLkR	-1.06749	1.38266	-1.03595	3.26024	-1.95699	1.08617	1.26079	-1.66677	-2.17147	1.13285	-1.34973	-1.51266
YANK3	UniRef100_Q86UX6	PKE protein kinase [Homo sapiens (Human)]	Lys2	DVkPDNILLDER	ND	1.24724	5.51176	-1.16081	1.32929	-1.83149	1.21473	2.10305	1.55583	ND	ND	1.78444
YSK1	UniRef100_O00506	Serine/threonine-protein kinase 25 [Homo sapiens (Human)]	Lys1	EVVAIkIIDLEEAEDEIEDIQQEITVLSQCDSPYITR	2.72182	-1.03137	2.526	1.49139	1.46383	1.23177	-1.54896	1.55803	NS	1.37382	1.59556	1.53124
ZAK	UniRef100_Q9NYL2	Mitogen-activated protein kinase kinase kinase MLT [Homo sapiens (Human)]	Lys1	AKWISQDKEVAVkK	1.67511	1.15139	10.2342	1.52962	-1.04023	3.0386	-1.77487	1.00357	-1.22612	-1.7937	-1.37744	-3.86918
ZAK	UniRef100_Q9NYL2	Mitogen-activated protein kinase kinase kinase MLT [Homo sapiens (Human)]	Lys1	WISQDKEVAVKk	1.63597	1.12958	7.66635	1.79743	-1.68439	2.23714	2.22688	-1.39541	-1.33947	1.07316	1.51017	-3.47756
ZAP70	UniRef100_P43403	Tyrosine-protein kinase ZAP-70 [Homo sapiens (Human)]	Activation Loop	SAGkWPLK	3.43671	1.02906	1.24644	4.3946	4.20676	-1.52727	-2.98794	ND	-1.55639	3.21603	3.03081	13.3039
ZAP70	UniRef100_P43403	Tyrosine-protein kinase ZAP-70 [Homo sapiens (Human)]	Activation Loop	ISDFGLSkALGADDSYYTAR	1.69266	-1.87511	-2.03466	3.00531	4.87262	ND	-2.12308	ND	ND	ND	ND	ND
ZC1/HGK,ZC2/TNIK,ZC3/MINK	UniRef100_O95819	Mitogen-activated protein kinase kinase kinase kinase 4 [Homo sapiens (Human)]	Lys2	DIkGQNVLLTENAEVK	1.17855	2.91449	ND	7.18888	4.00903	-1.41763	-1.37396	2.96719	ND	ND	2.33857	5.37389
